# Supplementary material for: What determines host specificity in hyperspecialized plant parasitic nematodes?
Source: BMC Genomics. 2019 Jun 6;20:457. doi: 10.1186/s12864-019-5853-4 (PMC6555003; doi:10.1186/s12864-019-5853-4)
Supplement: Supplementary file 2 — Table S1. Differentially expressed genes (DEG, P < 0.01) between PCN (Globodera rostochiensis, G. pallida) and non-PCN species (G. tabacum, G. mexicana); * mark known effector genes. SeqID and Gene description corresponds to sequences ID and annotation of G. rostochiensis reference transcriptome (nGr.v1.1). (XLSX 55 kb) [file 12864_2019_5853_MOESM2_ESM.xlsx]

## Sheet: Additional file 1
	Table S1. Differentially expressed genes (DEG, P < 0.01) between PCN (Globodera rostochiensis, G. pallida) and non-PCN species (G. tabacum, G. mexicana); * mark known effector genes. SeqID and Gene description corresponds to sequences ID and annotation of G. rostochiensis reference transcriptome (nGr.v1.1).
	Gene description	SeqID	Fold Change
	2-acylglycerol O-acyltransferase 2-A-like	GROS_g11514.t1	5.9
	33A09 *	GROS_g03474.t1	7.9
	ABC transporter family protein	GROS_g01146.t1	-2.8
	acetylcholine receptor DES-2-like protein	GROS_g05548.t1	2.3
	Acetylcholinesterase	GROS_g12528.t1, GROS_g09443.t1	2,1 to 2,5
	Acyltransferase family protein	GROS_g00281.t1	7
	ADAM-TS Spacer 1 family protein	GROS_g12554.t1, GROS_g13359.t1	11,3 to 13,6
	Amidase	GROS_g01693.t1	4
	Annexin 2 *	GROS_g01954.t1	-2.9
	Annexin family and Annexin, type III family *	GROS_g07837.t1	15.8
	AP-2	GROS_g05722.t1	2.4
	Ararbinogalactan endo-1,4-beta-galactosidase *	GROS_g08150.t1	8.2
	Astacin-like metalloendopeptidase	GROS_g13929.t1, GROS_g13937.t1, GROS_g09809.t1	3,2 to 9,1
	Beta-1,4-endoglucanase-4 *	GROS_g11200.t1	4.8
	Beta1,4-N-acetylglucosaminyltransferase	GROS_g07386.t1	-3.1
	BTB poz domain-containing protein 2	GROS_g14218.t1	6.7
	Bumetanide-sensitive sodium-(potassium)-chloride cotransporter	GROS_g01179.t1	3.1
	Cathepsin B-like cysteine proteinase *	GROS_g12051.t1	4.4
	Cathepsin X *	GROS_g11524.t1	3.6
	Cbn-ccg-1 protein	GROS_g10576.t1	-3.2
	CBR-ADT-1 protein	GROS_g09408.t1	3.5
	CBR-DGK-5 protein	GROS_g01862.t1	-3.1
	CBR-HUM-4 protein	GROS_g04142.t1	2.4
	CBR-IGCM-2 protein	GROS_g07965.t1	2.7
	CBR-IGCM-3 protein	GROS_g10563.t1	2.3
	CBR-IRS-2 protein	GROS_g03974.t1	-2.1
	CBR-NAS-11 protein	GROS_g10550.t1	6
	CBR-NAS-14 protein	GROS_g09403.t1	4.7
	CBR-NHX-9 protein	GROS_g11653.t1	-2.3
	CBR-PTR-18 protein	GROS_g02953.t1	-5.5
	CBR-TAG-263 protein	GROS_g00851.t1	4.4
	CBR-TAG-271 protein	GROS_g02318.t1	-2
	CBR-UGT-49 protein	GROS_g08532.t1	2.8
	CBR-VAB-19 protein	GROS_g08473.t1	2.3
	CD36 antigen domain containing protein	GROS_g11642.t1	-3.2
	Cell death protein CED-3	GROS_g12555.t1	9.7
	CG10600-PA	GROS_g03878.t1	-2.1
	Chain A, Designed Armadillo-Repeat Protein	GROS_g10041.t1, GROS_g05714.t1	5,4 to 7,7
	Chitinase *	GROS_g06362.t1, GROS_g10777.t1	3,8 to 10,7
	Chitinase *	GROS_g00668.t1, GROS_g00189.t1	-2,6 to -3,3
	Chloride channel protein ClC-Ka, Putative	GROS_g13867.t1	-3.8
	CLAVATA3/ESR (CLE)-related protein 4C *	GROS_g12818.t1	4.2
	COL-1	GROS_g09924.t1	4.3
	Collagen alpha-6 chain	GROS_g09579.t1	-5.7
	Conserved hypothetical protein	GROS_g13525.t1	10.6
	Contactin	GROS_g02869.t1	-2.6
	Copper/zinc superoxide dismutase *	GROS_g10480.t1	4.1
	Coronin-like protein	GROS_g11801.t1	2.1
	CRE-CLH-3 protein	GROS_g10994.t1	-3.7
	CRE-NAS-4 protein	GROS_g05594.t1	-5.6
	CRE-RIG-4 protein	GROS_g01772.t1	-2.3
	CRE-TAG-341 protein	GROS_g07136.t1	3.8
	C-type lectin *	GROS_g11230.t1, GROS_g11229.t1, GROS_g11186.t1	4,4 to 5,5
	CUE domain	GROS_g13210.t1	18.3
	Cyanate hydratase	GROS_g09531.t1	3.3
	Cyclin domain containing protein	GROS_g10296.t1	3.8
	Death-inducer obliterator 1	GROS_g08807.t1	3.5
	DNA replication factor Dna2 domain containing protein	GROS_g03553.t1	-3.1
	Dorsal gland cell-specific expression protein *	GROS_g14141.t1, GROS_g14146.t1, GROS_g14270.t1, GROS_g14268.t1, GROS_g14301.t1	2,2 to 3,5
	Dynein Light Chain family member	GROS_g11992.t1	4.1
	EB module family protein	GROS_g05093.t1	3.2
	Excitatory amino acid transporter	GROS_g03064.t1, GROS_g03065.t1, GROS_g03753.t1	2,0 to 3,0
	Exonuclease family protein	GROS_g01435.t1	-8.7
	Expressed protein	GROS_g08299.t1	4.9
	FAD-binding protein	GROS_g11633.t1	11.6
	FAR-1 *	GROS_g09434.t1	3.6
	F-box only protein 47	GROS_g06569.t1	-5
	Flavin-containing monooxygenase fmo gs-ox3	GROS_g01621.t1	2.8
	Foot protein 1 variant 1, partial	GROS_g10469.t1	2.2
	Fringe glycosyltransferase	GROS_g03237.t1	-4.3
	Galactokinase family protein	GROS_g12384.t1	6.2
	Galactoside-binding lectin family protein *	GROS_g06697.t1, GROS_g01996.t1	-2,1 to -2,5
	Galectin *	GROS_g01184.t1	-3.8
	Gamma interferon inducible lysosomal thiol reductase GILT domain containing protein	GROS_g07806.t1	3.5
	GI15478	GROS_g03980.t1	2.4
	Glutathione S-transferase *	GROS_g10872.t1	3.1
	Glutathione S-transferase *	GROS_g06619.t1, GROS_g01793.t1	-3,1 to -3,3
	Glutathione synthetase *	GROS_g12954.t1	4
	Glyoxalase domain containing 4	GROS_g06109.t1	-2.1
	Ground region domain containing protein	GROS_g00605.t1	-2.8
	Guanine nucleotide binding protein (G-protein)	GROS_g11261.t1	-4.9
	High mobility group B protein 13-like	GROS_g14265.t1	2
	Histidine acid phosphatase family protein	GROS_g09164.t1	-3.1
	Histone H2B 8-like	GROS_g03924.t1	6.5
	Histone-lysine N-methyltransferase EHMT1	GROS_g11502.t1	5.9
	HSF-type DNA-binding domain containing protein	GROS_g13095.t1	-2.2
	Hypothetical 24.7 kDa protein in POM152-REC114 intergenic region	GROS_g02832.t1	4.1
	Hypothetical esophageal gland cell secretory protein 4 *	GROS_g01765.t1	11
	Hypothetical protein	GROS_g13745.t1, GROS_g12347.t1, GROS_g11441.t1, GROS_g08271.t1, GROS_g09393.t1, GROS_g06567.t1, GROS_g13509.t1, GROS_g03396.t1, GROS_g14174.t1, GROS_g08959.t1, GROS_g07342.t1, GROS_g05782.t1, GROS_g13041.t1, GROS_g05246.t1, GROS_g09903.t1, GROS_g10584.t1, GROS_g02450.t1, GROS_g10861.t1, GROS_g08737.t1, GROS_g00118.t1, GROS_g03812.t1, GROS_g05710.t1, GROS_g03395.t1, GROS_g13200.t1, GROS_g08696.t1,…	2,0 to 8,2
	Hypothetical protein	GROS_g04510.t1, GROS_g09418.t1, GROS_g11202.t1, GROS_g10399.t1, GROS_g08159.t1, GROS_g00529.t1, GROS_g08369.t1, GROS_g13090.t1, GROS_g10449.t1, GROS_g10428.t1, GROS_g09486.t1, GROS_g05643.t1, GROS_g02426.t1, GROS_g07008.t1, GROS_g06549.t1, GROS_g13624.t1, GROS_g08934.t1, GROS_g07108.t1, GROS_g10754.t1	-2,0 to -8,3
	Intraflagellar transport protein 52 homolog	GROS_g03100.t1	-3.7
	Inversin protein alternative isoform	GROS_g14132.t1	4.1
	Laminin-like protein C54D1.5 precursor	GROS_g08588.t1	-6.3
	Lipase, class 3 family-containing protein	GROS_g03515.t1	-10.6
	LOC100149074 protein	GROS_g02557.t1	4.5
	Loechrig isoform VII	GROS_g13491.t1	-3.3
	Low-density lipoprotein receptor-related protein 2	GROS_g00544.t1	3.6
	Mak16 protein	GROS_g09892.t1	2.1
	Manba-prov protein	GROS_g12832.t1	2.8
	Manganese superoxide dismutase *	GROS_g05491.t1	-2.4
	Multiple exostoses homolog 2	GROS_g09228.t1	-2.9
	MutL homolog 1	GROS_g01051.t1	6.3
	MutS domain III family protein	GROS_g03582.t1	5.2
	MYND finger family protein	GROS_g12133.t1	2.5
	Non-specificserine/threonineproteinkinase.n/a	GROS_g11095.t1	3.4
	Nuclear hormone receptor, ligand-binding	GROS_g08841.t1	3
	Other/TBCK protein kinase	GROS_g04855.t1	-2
	P7E4 protein	GROS_g14133.t1	5.1
	palmitoyl-CoA oxidase	GROS_g13778.t1	3.1
	Pao retrotransposon peptidase family protein	GROS_g09279.t1, GROS_g13372.t1, GROS_g12921.t1, GROS_g12922.t1	-2,7 to -6,4
	Patched family protein	GROS_g04808.t1	-4.4
	Pax-6 transcription factor	GROS_g08493.t1	5.2
	Pectate lyase 1 *	GROS_g07185.t1, GROS_g07968.t1	3,4 to 6,7
	Pectate lyase 2 *	GROS_g04366.t1	5.4
	Peptidase M13 unassigned homologues	GROS_g12349.t1	28.5
	Phosphate transporter family protein	GROS_g07079.t1	-2.6
	Phosphatidylinositol 4-phosphate 5-kinase type-1 gamma-like, partial	GROS_g13738.t1	7.1
	Phosphoglycerate mutase family protein	GROS_g04915.t1	3.5
	Plasmid Maintenance Protein containing protein	GROS_g01425.t1	-2.9
	Potassium channel regulatory protein sup-10	GROS_g10105.t1	3.5
	Predicted protein	GROS_g02428.t1	-3.2
	Pregnancy-induced growth inhibitor	GROS_g03181.t1	-2.2
	Protein AAT-6, isoform b	GROS_g00676.t1	-2.2
	Protein ACS-22, isoform a	GROS_g09999.t1	-2.1
	Protein Bm10998, isoform c	GROS_g10633.t1	-2.8
	Protein Bm1342	GROS_g04245.t1	-2.2
	Protein Bm2475	GROS_g09710.t1	-3.3
	Protein Bm2855, isoform a	GROS_g05762.t1	2.2
	Protein Bm2986, isoform b	GROS_g08766.t1	-2.2
	Protein Bm4315, partial	GROS_g10486.t1	3.8
	Protein BM-TTR-33, isoform b	GROS_g04409.t1	2.8
	Protein BM-TTR-41, isoform d	GROS_g01450.t1	3.5
	Protein C09B8.3	GROS_g12231.t1	-16.9
	Protein CATP-2	GROS_g04410.t1	-2
	Protein CBG10108	GROS_g11064.t1	5
	Protein CBN-1, isoform b	GROS_g01081.t1	6.3
	Protein CLK-1	GROS_g05914.t1	2.2
	Protein COL-158	GROS_g06243.t1	3.8
	Protein COL-164	GROS_g08818.t1	-3.2
	Protein COL-3	GROS_g01183.t1	-7.3
	Protein CYP-13B1, isoform c	GROS_g07387.t1	2.9
	Protein D1053.3	GROS_g12043.t1	-2.4
	Protein DAT-1	GROS_g01628.t1	2.3
	Protein DHP-2	GROS_g07832.t1	2.3
	Protein F41C3.5	GROS_g06427.t1	2.9
	Protein GCY-20	GROS_g03198.t1	-2
	Protein GLY-8	GROS_g05061.t1	3.8
	Protein IMA-2	GROS_g02732.t1	2.6
	Protein INSC-1	GROS_g07148.t1	-4.8
	Protein K11D9.3	GROS_g12247.t1	2.4
	Protein kinase domain containing protein	GROS_g13801.t1	3.4
	Protein LIN-48	GROS_g03769.t1	-2.4
	Protein LRON-2	GROS_g08563.t1	3.6
	Protein MBOA-1	GROS_g05531.t1	5.9
	Protein MLT-10	GROS_g02618.t1, GROS_g03611.t1	-4,5 to -5,6
	Protein of unknown function DUF1647 domain containing protein	GROS_g13245.t1	2.3
	Protein PMT-1, isoform b	GROS_g09108.t1	-3.2
	Protein RHR-2	GROS_g09207.t1	2.3
	Protein ROP-1	GROS_g02654.t1	-2.1
	Protein SAX-1, isoform b	GROS_g12230.t1	-2.7
	Protein THN-1	GROS_g05322.t1	9.1
	Protein TKT-1	GROS_g05816.t1	7.2
	Protein TWK-16	GROS_g11106.t1	2.6
	Protein TWK-39, isoform a	GROS_g06797.t1	3.2
	Protein WHT-2	GROS_g03574.t1	-2.2
	Protein Y11D7A.9	GROS_g06487.t1	6.4
	Protein Y45G12B.3	GROS_g00827.t1	-2.7
	Protein Y53F4B.39, isoform a	GROS_g02198.t1	-2.9
	Protein Y54F10AM.8	GROS_g07595.t1, GROS_g02392.t1	2,3 to 2,6
	Protein ZTF-2	GROS_g09066.t1, GROS_g09071.t1	-2,3 to -3,0
	Protein-tyrosine phosphatase containing protein	GROS_g13353.t1	3.1
	Putative carbonic anhydrase 5 precursor	GROS_g03957.t1	2.1
	Putative cytochrome b5	GROS_g01945.t1	2.1
	Putative deoxyribonuclease TATDN3 isoform X1	GROS_g09441.t1	2.1
	Putative esophageal gland cell protein Hgg-20 *	GROS_g10153.t1	-4.9
	Putative gland protein G19B10 *	GROS_g13121.t1	3.7
	Rac GTPase-activating protein 1	GROS_g06328.t1	6
	RanBPM-like protein *	GROS_g14151.t1, GROS_g14278.t1	5,7 to 3,3
	RBP-1 protein *	GROS_g14180.t1, GROS_g14165.t1, GROS_g14179.t1, GROS_g14157.t1, GROS_g14158.t1, GROS_g14236.t1, GROS_g14128.t1	3,1 to 9,4
	RBP-4 protein *	GROS_g14261.t1, GROS_g14167.t1, GROS_g14163.t1, GROS_g14307.t1, GROS_g14122.t1, GROS_g14196.t1, GROS_g14272.t1	2,2 to 2,9
	RGC/RGC protein kinase	GROS_g13452.t1	5.6
	RIKEN cDNA 2410127L17	GROS_g04374.t1	-2
	RP42	GROS_g10489.t1	6.5
	SD03319p	GROS_g11738.t1	-2.9
	Secreted glutathione peroxidase *	GROS_g02490.t1	4.3
	Secreted SPRY domain-containing protein 1 *	GROS_g14154.t1	6
	Secreted SPRY domain-containing protein 15 *	GROS_g14287.t1, GROS_g14275.t1	4,7 to 7,2
	Secreted SPRY domain-containing protein 19 *	GROS_g14126.t1, GROS_g14234.t1, GROS_g14125.t1, GROS_g14168.t1, GROS_g14220.t1, GROS_g14153.t1, GROS_g14194.t1, GROS_g14306.t1, GROS_g14130.t1, GROS_g14219.t1, GROS_g14294.t1, GROS_g14193.t1, GROS_g14195.t1, GROS_g14129.t1, GROS_g14260.t1, GROS_g14256.t1, GROS_g14241.t1, GROS_g14159.t1	2,2 to 26,8
	Secreted SPRY domain-containing protein 5 *	GROS_g14191.t1	11.5
	Secreted SPRY domain-containing protein 8 *	GROS_g14299.t1	8.4
	Serine/threonine protein phosphatase PP1 isozyme 1	GROS_g06548.t1	2.8
	Serine/threonine-protein kinase mph1	GROS_g00356.t1	3
	Signal recognition particle receptor alpha subunit	GROS_g11781.t1	-2
	Similar to A4 Putative effector *	GROS_g13646.t1, GROS_g08139.t1	3,7 to 18,4
	SMC_N superfamily protein	GROS_g13269.t1	30.6
	Solute carrier family 12 (sodium/potassium/chloride transporters), member 2	GROS_g01180.t1	3
	transcriptional factor B3	GROS_g11661.t1	-5.4
	Transthyretin-like family protein	GROS_g03623.t1	-3.3
	Transthyretin-like protein 46	GROS_g09685.t1	-2.8
	Trimethyllysine dioxygenase, mitochondrial	GROS_g12590.t1	-2.2
	Tropomyosin	GROS_g03435.t1	2.9
	Twik (KCNK-like) family of potassium channels, alpha subunit 7	GROS_g04094.t1	2.5
	Ubiquitin-conjugating enzyme family protein	GROS_g11351.t1	2.4
	Unknown protein	GROS_g07351.t1, GROS_g13249.t1, GROS_g05829.t1, GROS_g05830.t1, GROS_g12973.t1, GROS_g14226.t1, GROS_g12154.t1, GROS_g13774.t1, GROS_g13612.t1, GROS_g14134.t1, GROS_g11528.t1, GROS_g14227.t1, GROS_g13315.t1, GROS_g11984.t1, GROS_g05333.t1, GROS_g09553.t1, GROS_g05245.t1, GROS_g12599.t1, GROS_g11447.t1, GROS_g14228.t1, GROS_g09421.t1, GROS_g08885.t1, GROS_g13710.t1, GROS_g08272.t1, GROS_g14148.t1,…	2,1 to 19,6
	Unknown protein	GROS_g01390.t1, GROS_g04932.t1, GROS_g08653.t1, GROS_g01178.t1, GROS_g08303.t1, GROS_g06185.t1, GROS_g01903.t1, GROS_g00211.t1, GROS_g00485.t1, GROS_g00210.t1, GROS_g05409.t1, GROS_g09067.t1, GROS_g10467.t1, GROS_g13188.t1, GROS_g12919.t1, GROS_g09525.t1, GROS_g08401.t1, GROS_g07009.t1, GROS_g06323.t1, GROS_g09562.t1, GROS_g09660.t1, GROS_g01786.t1, GROS_g07423.t1, GROS_g01485.t1	-2,3 to -11,4
	Unknown protein, predicted to be in the cytoplasm.	GROS_g07274.t1, GROS_g03651.t1, GROS_g06594.t1, GROS_g06599.t1, GROS_g11605.t1, GROS_g10468.t1, GROS_g11725.t1, GROS_g11724.t1, GROS_g01182.t1, GROS_g11656.t1, GROS_g07373.t1, GROS_g10179.t1, GROS_g06660.t1	-2,1 to 18,9
	Unknown protein, predicted to be in the cytoplasm.	GROS_g10647.t1, GROS_g03864.t1, GROS_g02747.t1, GROS_g04753.t1, GROS_g04695.t1, GROS_g04012.t1, GROS_g06136.t1, GROS_g08108.t1, GROS_g02085.t1, GROS_g07876.t1, GROS_g03164.t1, GROS_g05121.t1, GROS_g10501.t1, GROS_g09511.t1, GROS_g09245.t1, GROS_g11602.t1, GROS_g04913.t1, GROS_g05259.t1, GROS_g12083.t1	2,3 to 17,8
	Unknown protein, predicted to be in the extracellular region.	GROS_g09162.t1, GROS_g12598.t1, GROS_g08092.t1, GROS_g12861.t1, GROS_g03497.t1, GROS_g06270.t1, GROS_g09419.t1, GROS_g12196.t1, GROS_g04648.t1, GROS_g09750.t1, GROS_g10389.t1, GROS_g09592.t1, GROS_g08318.t1, GROS_g05720.t1, GROS_g07580.t1, GROS_g02952.t1, GROS_g09065.t1, GROS_g05367.t1, GROS_g05366.t1, GROS_g10458.t1, GROS_g01780.t1, GROS_g04212.t1, GROS_g09554.t1, GROS_g08779.t1, GROS_g10006.t1,…	2,0 to 16,3
	Unknown protein, predicted to be in the extracellular region.	GROS_g03331.t1, GROS_g11869.t1, GROS_g11112.t1, GROS_g09833.t1, GROS_g02427.t1, GROS_g01861.t1, GROS_g12924.t1, GROS_g04628.t1, GROS_g09366.t1, GROS_g07609.t1, GROS_g10079.t1, GROS_g05757.t1, GROS_g08998.t1, GROS_g08780.t1, GROS_g13006.t1	-2,3 to -11,6
	Unnamed protein product	GROS_g07321.t1	14
	Voltage-gated calcium channel, alpha subunit	GROS_g04969.t1	2.7
	Xanthine/uracil permease family protein	GROS_g02031.t1	-2.3
	Zinc finger C2H2 type domain signature.	GROS_g07450.t1	3.1
	Zinc finger protein	GROS_g10614.t1, GROS_g05558.t1, GROS_g00603.t1, GROS_g02181.t1	2,9 to 4,5
	Zinc metalloproteinase nas-10	GROS_g09810.t1	2.6
	Zinc transporter ZIP11	GROS_g11274.t1	4.4
	ZIP Zinc transporter family protein	GROS_g11275.t1	3.6
	Zona pellucida domain-containing protein	GROS_g02236.t1	2.8

## Sheet: prob90-aa-homozyg
SeqID	Description
GROS_g00043.t1	CRE-CGR-1 protein [Caenorhabditis remanei] &gt;gi|308238681|gb|EFO82633.1| CRE-CGR-1 protein [Caenorhabditis remanei] phospholipid binding
GROS_g00096.t1	nuclear receptor NHR-34 [Caenorhabditis elegans] sequence-specific DNA binding transcription factor activity Nuclear hormones receptors DNA-binding region signature.
GROS_g00119.t1
GROS_g00172.t1	Protein PDI-3 [Caenorhabditis elegans] &gt;gi|3877997|emb|CAB07480.1| Protein PDI-3 [Caenorhabditis elegans] &gt;gi|20065721|dbj|BAB88817.1| ceERp57 [Caenorhabditis elegans] Proteindisulfide-isomerase. antigen processing and presentation of peptide antigen via MHC class I Antigen processing and presentation Region of a membrane-bound protein predicted to be outside the membrane, in the extracellu…
GROS_g00200.t1	Hypothetical protein CAEBREN_31326 [Caenorhabditis brenneri] protein binding Chemokine signaling pathway
GROS_g00225.t1	Elongation factor Tu GTP binding domain
GROS_g00285.t1
GROS_g00374.t1	CBR-TYRA-2 protein [Caenorhabditis briggsae] &gt;gi|187030712|emb|CAP30216.1| Protein CBR-TYRA-2 [Caenorhabditis briggsae] serotonin receptor activity Neuroactive ligand-receptor interaction Region of a membrane-bound protein predicted to be outside the membrane, in the cytoplasm.
GROS_g00441.t1	CCHC zinc finger protein [Trypanosoma brucei] RNAhelicase. double-stranded DNA binding DNA replication
GROS_g00460.t1	Region of a membrane-bound protein predicted to be outside the membrane, in the cytoplasm.
GROS_g00473.t1	Hypothetical protein CBG13916 [Caenorhabditis briggsae] &gt;gi|187028264|emb|CAP32643.1| Protein CBG13916, partial [Caenorhabditis briggsae] Region of a membrane-bound protein predicted to be outside the membrane, in the cytoplasm.
GROS_g00495.t1	alpha1,3-fucosyltransferase homologue [Brugia malayi] 3-galactosyl-N-acetylglucosaminide4-alpha-L-fucosyltransferase. Golgi apparatus Various types of N-glycan biosynthesis Region of a membrane-bound protein predicted to be outside the membrane, in the cytoplasm.
GROS_g00504.t1	Protein XRN-2 [Caenorhabditis elegans] &gt;gi|218511968|sp|Q9U299.2|XRN2_CAEEL RecName: Full=5&apos;-3&apos; exoribonuclease 2 homolog [Caenorhabditis elegans] &gt;gi|189309813|emb|CAB54449.2| Protein XRN-2 [Caenorhabditis elegans] mitotic sister chromatid segregation Ribosome biogenesis in eukaryotes XRN 5'-3' exonuclease N-terminus
GROS_g00529.t1	Hypothetical protein LOAG_08316 [Loa loa] protein binding Region of a membrane-bound protein predicted to be outside the membrane, in the cytoplasm.
GROS_g00555.t1	Hypothetical protein CBG02531 [Caenorhabditis briggsae] cytokinesis Endocytosis
GROS_g00694.t1	FKBP-type peptidyl-prolyl cis-trans isomerase-59, BmFKBP59 [Brugia malayi] Peptidylprolylisomerase. protein peptidyl-prolyl isomerization
GROS_g00768.t1	Region of a membrane-bound protein predicted to be outside the membrane, in the cytoplasm.
GROS_g00784.t1	Protein AMT-1 [Caenorhabditis elegans] &gt;gi|1703293|sp|P54145.1|AMT1_CAEEL RecName: Full=Putative ammonium transporter 1 [Caenorhabditis elegans] &gt;gi|351047584|emb|CCD63261.1| Protein AMT-1 [Caenorhabditis elegans] response to hypoxia Region of a membrane-bound protein predicted to be outside the membrane, in the cytoplasm.
GROS_g00802.t1	Region of a membrane-bound protein predicted to be outside the membrane, in the cytoplasm.
GROS_g00811.t1	Hypothetical protein Y032_0093g2685 [Ancylostoma ceylanicum] Region of a membrane-bound protein predicted to be outside the membrane, in the cytoplasm.
GROS_g00821.t1	Hypothetical protein Y032_0186g1094 [Ancylostoma ceylanicum]
GROS_g00823.t1	Hypothetical protein AaeL_AAEL013319 [Aedes aegypti] &gt;gi|108870213|gb|EAT34438.1| AAEL013319-PA [Aedes aegypti] G1/S transition of mitotic cell cycle mRNA surveillance pathway EF-hand calcium-binding domain.
GROS_g00863.t1	unnamed protein product [Haemonchus contortus] p53 binding Focal adhesion
GROS_g00929.t1	Histone deacetylase 11, partial [Bos mutus] Histonedeacetylase. histone deacetylase complex
GROS_g00954.t1	cytoplasmic trna 2-thiolation protein 2 [Ascaris suum] tRNA binding Sulfur relay system Protein of unknown function (DUF2392)
GROS_g00969.t1	Protein F54D5.7 [Caenorhabditis elegans] &gt;gi|2492633|sp|Q20772.1|GCDH_CAEEL RecName: Full=Probable glutaryl-CoA dehydrogenase, mitochondrial; Short=GCD; Flags: Precursor [Caenorhabditis elegans] &gt;gi|3877512|emb|CAA91333.1| Protein F54D5.7 [Caenorhabditis elegans] Acyl-CoAoxidase. fatty-acyl-CoA binding alpha-Linolenic acid metabolism Acyl-CoA dehydrogenases signature 2.
GROS_g01019.t1	Protein B0361.9 [Caenorhabditis elegans] &gt;gi|1730631|sp|Q10952.1|YMP9_CAEEL RecName: Full=Uncharacterized protein B0361.9; Flags: Precursor [Caenorhabditis elegans] &gt;gi|373253803|emb|CCD61824.1| Protein B0361.9 [Caenorhabditis elegans]
GROS_g01127.t1	CBR-LIT-1 protein [Caenorhabditis briggsae] Mitogen-activatedproteinkinase. MAPK cascade Acute myeloid leukemia
GROS_g01177.t1	unnamed protein product [Oncorhynchus mykiss] regulation of transcription, DNA-dependent Zinc finger C2H2 type domain signature.
GROS_g01224.t1	hydrolase [Wuchereria bancrofti] Diphosphoinositol-polyphosphatediphosphatase. metabolic process Nudix box signature.
GROS_g01234.t1	Protein RGS-2, isoform c [Caenorhabditis elegans] &gt;gi|154147259|emb|CAO82032.1| Protein RGS-2, isoform c [Caenorhabditis elegans] Golgi membrane Axon guidance Regulator of G protein signalling domain
GROS_g01271.t1	larval opioid receptor [Brugia malayi] peptide receptor activity Region of a membrane-bound protein predicted to be outside the membrane, in the cytoplasm.
GROS_g01340.t1	Protein RSKN-2, isoform a [Caenorhabditis elegans] &gt;gi|74963302|sp|Q18846.2|KS6A2_CAEEL RecName: Full=Putative ribosomal protein S6 kinase alpha-2; AltName: Full=Ribosomal protein S6 kinase alpha-5 homolog [Caenorhabditis elegans] &gt;gi|25004915|emb|CAA99814.2| Protein RSKN-2, isoform a [Caenorhabditis elegans] Non-specificserine/threonineproteinkinase. skeletal system development Long-term p…
GROS_g01365.t1	Major facilitator superfamily MFS-1 domain containing protein, partial [Haemonchus contortus] lysosomal membrane Lysosome Region of a membrane-bound protein predicted to be outside the membrane, in the cytoplasm.
GROS_g01367.t1	CBR-ACR-17 protein [Caenorhabditis briggsae] acetylcholine-activated cation-selective channel activity Neuroactive ligand-receptor interaction Region of a membrane-bound protein predicted to be outside the membrane, in the cytoplasm.
GROS_g01384.t1	Protein CBR-RPY-1 [Caenorhabditis briggsae] protein binding
GROS_g01497.t1	U box and Pre-mRNA-splicing factor 19 and WD40 repeat and Peptidase C48 domain containing protein [Haemonchus contortus] Ulp1peptidase. regulation of protein localization RNA transport
GROS_g01535.t1	Protein C25H3.11 [Caenorhabditis elegans] &gt;gi|351050452|emb|CCD65049.1| Protein C25H3.11 [Caenorhabditis elegans] extracellular vesicular exosome N-terminal region of Chorein, a TM vesicle-mediated sorter
GROS_g01601.t1	DHHC zinc finger domain containing protein [Brugia malayi] ProteinS-acyltransferase. Golgi membrane Lysine degradation Region of a membrane-bound protein predicted to be outside the membrane, in the cytoplasm.
GROS_g01633.t1	cuticule collagen [Meloidogyne incognita] Region of a membrane-bound protein predicted to be outside the membrane, in the cytoplasm.
GROS_g01647.t1	Region of a membrane-bound protein predicted to be outside the membrane, in the cytoplasm.
GROS_g01658.t1	C2 calcium-dependent membrane targeting and Copine domain containing protein, partial [Haemonchus contortus] protein serine/threonine kinase activity
GROS_g01681.t1	Region of a membrane-bound protein predicted to be outside the membrane, in the extracellular region.
GROS_g01763.t1	Hypothetical protein BRAFLDRAFT_99981 [Branchiostoma floridae] &gt;gi|229295392|gb|EEN66039.1| Hypothetical protein BRAFLDRAFT_99981 [Branchiostoma floridae] Iodotyrosinedeiodinase. iodide peroxidase activity Region of a membrane-bound protein predicted to be outside the membrane, in the cytoplasm.
GROS_g01778.t1	Hypothetical protein CBG22514, partial [Haemonchus contortus] Region of a membrane-bound protein predicted to be outside the membrane, in the cytoplasm.
GROS_g01790.t1	Protein RGS-7, isoform e [Caenorhabditis elegans] &gt;gi|351050173|emb|CCD64317.1| Protein RGS-7, isoform e [Caenorhabditis elegans] GTPase activator activity Axon guidance Regulator of G protein signalling domain
GROS_g01809.t1	Region of a membrane-bound protein predicted to be outside the membrane, in the extracellular region.
GROS_g01849.t1	Hypothetical protein ASU_10239 [Ascaris suum]
GROS_g01945.t1	putative cytochrome b5 [Necator americanus] Nitratereductase(NADH). lipid particle Nitrogen metabolism Region of a membrane-bound protein predicted to be outside the membrane, in the cytoplasm.
GROS_g01955.t1	Hypothetical protein ASU_09879 [Ascaris suum] Region of a membrane-bound protein predicted to be outside the membrane, in the cytoplasm.
GROS_g01966.t1	Region of a membrane-bound protein predicted to be outside the membrane, in the cytoplasm.
GROS_g02008.t1
GROS_g02032.t1	Copine family protein [Brugia malayi] ubiquitin-protein ligase activity Copine
GROS_g02084.t1	Hypothetical protein Bm1_25695 [Brugia malayi] Region of a membrane-bound protein predicted to be outside the membrane, in the cytoplasm.
GROS_g02095.t1	MutS domain III family protein [Brugia malayi] nuclear chromosome Mismatch repair
GROS_g02103.t1	Hypothetical protein LOAG_01892 [Loa loa] &gt;gi|307767354|gb|EFO26588.1| Hypothetical protein LOAG_01892 [Loa loa] Region of a membrane-bound protein predicted to be outside the membrane, in the cytoplasm.
GROS_g02162.t1	PREDICTED: UPF0364 protein C6orf211 homolog [Oryzias latipes] nucleus Protein of unknown function DUF89
GROS_g02163.t1	CRE-PST-1 protein [Caenorhabditis remanei] &gt;gi|308267392|gb|EFP11345.1| CRE-PST-1 protein [Caenorhabditis remanei] Golgi membrane Region of a membrane-bound protein predicted to be outside the membrane, in the cytoplasm.
GROS_g02230.t1	Hypothetical protein CBG23528 [Caenorhabditis briggsae] mitochondrion Ribosome
GROS_g02257.t1	Hypothetical protein CBG09661 [Caenorhabditis briggsae] regulation of action potential Taste transduction Region of a membrane-bound protein predicted to be outside the membrane, in the cytoplasm.
GROS_g02285.t1
GROS_g02286.t1	EGF-like domain containing protein [Brugia malayi] negative regulation of transcription from RNA polymerase II promoter ECM-receptor interaction Region of a membrane-bound protein predicted to be outside the membrane, in the cytoplasm.
GROS_g02355.t1	Region of a membrane-bound protein predicted to be outside the membrane, in the extracellular region.
GROS_g02364.t1	general transcription factor III polypeptide 5 [Brugia malayi] transcription factor TFIIIC complex RNA polymerase III transcription factor (TF)IIIC subunit
GROS_g02368.t1	methyltransferase-like protein 4 [Ascaris suum] cytosol N-6 Adenine-specific DNA methylases signature.
GROS_g02381.t1	Region of a membrane-bound protein predicted to be outside the membrane, in the extracellular region.
GROS_g02420.t1	Protein pellino-like protein 2, partial [Bos mutus] protein polyubiquitination Region of a membrane-bound protein predicted to be outside the membrane, in the extracellular region.
GROS_g02438.t1	RecName: Full=Probable dihydropyrimidine dehydrogenase [NADP(+)]; Short=DHPDHase; Short=DPD; AltName: Full=Dihydrothymine dehydrogenase; AltName: Full=Dihydrouracil dehydrogenase [Caenorhabditis briggsae] &gt;gi|309359452|emb|CAP33140.2| Protein CBR-DPYD-1 [Caenorhabditis briggsae] Dihydropyrimidinedehydrogenase(NADP(+)). uracil binding beta-Alanine metabolism
GROS_g02441.t1	Chorismate mutase [Heterodera glycines] Region of a membrane-bound protein predicted to be outside the membrane, in the extracellular region.
GROS_g02461.t1	Hypothetical protein Bm1_43530 [Brugia malayi]
GROS_g02503.t1	Protein CBG08513 [Caenorhabditis briggsae] Histone-lysineN-methyltransferase. cellular response to glucose stimulus Zinc finger C2H2 type domain signature.
GROS_g02517.t1	Zinc finger, C2H2 type family protein [Brugia malayi] Histone-lysineN-methyltransferase. negative regulation of transcription from RNA polymerase II promoter Basal cell carcinoma Zinc finger C2H2 type domain signature.
GROS_g02519.t1	Protein D1037.1 [Caenorhabditis elegans] &gt;gi|351060633|emb|CCD68348.1| Protein D1037.1 [Caenorhabditis elegans] microtubule cytoskeleton organization
GROS_g02521.t1	Region of a membrane-bound protein predicted to be outside the membrane, in the cytoplasm.
GROS_g02550.t1	Hypothetical protein ASU_14044 [Ascaris suum] Region of a membrane-bound protein predicted to be outside the membrane, in the cytoplasm.
GROS_g02554.t1	Hypothetical protein NECAME_08926 [Necator americanus]
GROS_g02565.t1	TPR Domain containing protein [Brugia malayi] CarboxypeptidaseA2. negative regulation of transcription from RNA polymerase II promoter Pancreatic secretion Region of a membrane-bound protein predicted to be outside the membrane, in the cytoplasm.
GROS_g02598.t1	Hypothetical protein Y032_0011g1302 [Ancylostoma ceylanicum] Region of a membrane-bound protein predicted to be outside the membrane, in the extracellular region.
GROS_g02669.t1	Calcium binding EGF domain containing protein [Brugia malayi] Matriptase. negative regulation of transcription from RNA polymerase II promoter Ribosome Region of a membrane-bound protein predicted to be outside the membrane, in the cytoplasm.
GROS_g02802.t1	Protein Y73F8A.5 [Caenorhabditis elegans] &gt;gi|6782294|emb|CAB70224.1| Protein Y73F8A.5 [Caenorhabditis elegans] lysosome Region of a membrane-bound protein predicted to be outside the membrane, in the cytoplasm.
GROS_g02804.t1	CBR-UNC-82 protein [Caenorhabditis briggsae] Non-specificserine/threonineproteinkinase. magnesium ion binding
GROS_g02862.t1	ribosomal protein L16 containing protein [Brugia malayi] &gt;gi|671416013|emb|CDP92083.1| Protein Bm5532, isoform b [Brugia malayi] mitochondrion
GROS_g02947.t1	Region of a membrane-bound protein predicted to be outside the membrane, in the cytoplasm.
GROS_g02977.t1	Hypothetical protein CRE_14851 [Caenorhabditis remanei] &gt;gi|308239951|gb|EFO83903.1| Hypothetical protein CRE_14851 [Caenorhabditis remanei] Gamma-glutamyltransferase. regulation of immune system process Arachidonic acid metabolism Region of a membrane-bound protein predicted to be outside the membrane, in the cytoplasm.
GROS_g02989.t1	Protein C23H4.3 [Caenorhabditis elegans] &gt;gi|22265760|emb|CAB01680.2| Protein C23H4.3 [Caenorhabditis elegans] Acetylcholinesterase. regulation of receptor recycling Drug metabolism - other enzymes Region of a membrane-bound protein predicted to be outside the membrane, in the cytoplasm.
GROS_g03016.t1	Hypothetical protein [Brugia malayi] &gt;gi|671414908|emb|CDP92601.1| Protein Bm3634, isoform b [Brugia malayi] macropinocytosis Region of a membrane-bound protein predicted to be outside the membrane, in the cytoplasm.
GROS_g03038.t1	Hypothetical protein CRE_03460 [Caenorhabditis remanei] &gt;gi|308253224|gb|EFO97176.1| Hypothetical protein CRE_03460 [Caenorhabditis remanei] Golgi cis cisterna
GROS_g03062.t1	Hypothetical protein Y032_0016g2918 [Ancylostoma ceylanicum] compound eye morphogenesis Endocytosis
GROS_g03091.t1
GROS_g03117.t1	Pctaire class cell cycle kinase protein 1, isoform b [Brugia malayi] &gt;gi|671412151|emb|CDP94673.1| Protein BM-PCT-1, isoform j [Brugia malayi] Cyclin-dependentkinase. G2/M transition of mitotic cell cycle Alzheimers disease
GROS_g03179.t1	Hypothetical protein Y032_0006g2968 [Ancylostoma ceylanicum]
GROS_g03191.t1	Region of a membrane-bound protein predicted to be outside the membrane, in the cytoplasm.
GROS_g03279.t1	Arginine-tRNA-protein transferase, C terminus containing protein [Brugia malayi] Arginyltransferase. arginyltransferase activity Arginine-tRNA-protein transferase, C terminus
GROS_g03282.t1	neurabin protein 1 [Loa loa] Protein-tyrosine-phosphatase. protein phosphatase type 1 complex Tight junction Region of a membrane-bound protein predicted to be outside the membrane, in the extracellular region.
GROS_g03305.t1	Uncharacterized protein F10E9.4 [Ascaris suum]
GROS_g03404.t1	Lecithin:cholesterol acyltransferase family protein [Brugia malayi] Phosphatidylcholine--sterolO-acyltransferase. lysosome Glycerophospholipid metabolism Region of a membrane-bound protein predicted to be outside the membrane, in the extracellular region.
GROS_g03421.t1	Nuclear anchorage protein 1 [Brugia malayi] actin binding Nuclear envelope localisation domain
GROS_g03466.t1
GROS_g03518.t1	Hypothetical protein Csp3_JD06.003 [Caenorhabditis angaria] Mannosyl-oligosaccharide1,2-alpha-mannosidase. alpha-mannosidase activity Protein processing in endoplasmic reticulum
GROS_g03528.t1	NLI interacting factor-like phosphatase family protein [Brugia malayi] Protein-serine/threoninephosphatase. extracellular vesicular exosome
GROS_g03574.t1	Protein WHT-2 [Caenorhabditis elegans] &gt;gi|15718180|emb|CAB05682.3| Protein WHT-2 [Caenorhabditis elegans] Phosphonate-transportingATPase. transmembrane signaling receptor activity ABC transporters Region of a membrane-bound protein predicted to be outside the membrane, in the cytoplasm.
GROS_g03605.t1	Region of a membrane-bound protein predicted to be outside the membrane, in the cytoplasm.
GROS_g03614.t1	Protein LGC-40 [Caenorhabditis elegans] &gt;gi|373219979|emb|CCD71459.1| Protein LGC-40 [Caenorhabditis elegans] regulation of action potential Neuroactive ligand-receptor interaction Region of a membrane-bound protein predicted to be outside the membrane, in the cytoplasm.
GROS_g03622.t1	alcohol dehydrogenase class 3 [Branchiostoma floridae] Alcoholdehydrogenase. retinoid metabolic process Chloroalkane and chloroalkene degradation
GROS_g03632.t1	Region of a membrane-bound protein predicted to be outside the membrane, in the extracellular region.
GROS_g03646.t1	Protein GES-1 [Caenorhabditis elegans] &gt;gi|416972|sp|Q04457.1|EST1_CAEEL RecName: Full=Gut esterase 1; AltName: Full=Non-specific carboxylesterase; Flags: Precursor [Caenorhabditis elegans] &gt;gi|156314|gb|AAA28057.1| elastase [Caenorhabditis elegans] &gt;gi|351061145|emb|CCD68892.1| Protein GES-1 [Caenorhabditis elegans] Carboxylesterase. response to acid Drug metabolism - other enzymes Regi…
GROS_g03681.t1	Groucho/TLE N-terminal Q-rich domain containing protein [Brugia malayi] &gt;gi|671404197|emb|CDQ02302.1| Protein BM-UNC-37 [Brugia malayi] Non-specificserine/threonineproteinkinase. negative regulation of transcription from RNA polymerase II promoter Notch signaling pathway
GROS_g03798.t1	Region of a membrane-bound protein predicted to be outside the membrane, in the cytoplasm.
GROS_g03814.t1
GROS_g03815.t1	Protein K01B6.3 [Caenorhabditis elegans] &gt;gi|21431877|sp|P34491.2|YMM3_CAEEL RecName: Full=Uncharacterized protein K01B6.3 [Caenorhabditis elegans] &gt;gi|13548360|emb|CAA80130.2| Protein K01B6.3 [Caenorhabditis elegans] Region of a membrane-bound protein predicted to be outside the membrane, in the cytoplasm.
GROS_g03861.t1	Protein CYP-33C2 [Caenorhabditis elegans] &gt;gi|351059846|emb|CCD67427.1| Protein CYP-33C2 [Caenorhabditis elegans] Unspecificmonooxygenase. liver development Caffeine metabolism
GROS_g03913.t1	carboxyl transferase domain-containing protein [Loa loa] Biotincarboxylase. fungal-type vacuole membrane Carbon fixation pathways in prokaryotes
GROS_g03929.t1	Protein C10E2.6 [Caenorhabditis elegans] &gt;gi|373253942|emb|CCD64115.1| Protein MCT-6 [Caenorhabditis elegans] plasma membrane Region of a membrane-bound protein predicted to be outside the membrane, in the cytoplasm.
GROS_g03937.t1	PDZ-domain protein scribble [Brugia malayi] Adenylatecyclase. negative regulation of transcription from RNA polymerase II promoter Meiosis - yeast
GROS_g03957.t1	Putative carbonic anhydrase 5 precursor [Brugia malayi] &gt;gi|671412834|emb|CDP94235.1| Protein BM-CAH-3, isoform b [Brugia malayi] Carbonatedehydratase. morphogenesis of an epithelium Nitrogen metabolism
GROS_g04002.t1	Zinc transporter SLC39A7 [Strongyloides ratti] Protein of unknown function (DUF1679)
GROS_g04004.t1	phosphoglycerate mutase family protein [Ascaris suum] Region of a membrane-bound protein predicted to be outside the membrane, in the extracellular region.
GROS_g04008.t1
GROS_g04047.t1	Zinc finger domain containing protein [Haemonchus contortus] negative regulation of transcription from RNA polymerase II promoter Zinc finger RING-type signature.
GROS_g04059.t1	DEAD/DEAH box helicase family protein [Brugia malayi] Lipoylsynthase. neural tube closure Lipoic acid metabolism
GROS_g04092.t1	Goliath protein [Brugia malayi] mesoderm formation Region of a membrane-bound protein predicted to be outside the membrane, in the cytoplasm.
GROS_g04100.t1	Hypothetical protein LOAG_13260 [Loa loa] &gt;gi|307756018|gb|EFO15252.1| Hypothetical protein LOAG_13260 [Loa loa] Alpha-tubulinN-acetyltransferase. tubulin N-acetyltransferase activity Touch receptor neuron protein Mec-17
GROS_g04105.t1	Hypothetical protein LOAG_13467 [Loa loa] Protein-tyrosine-phosphatase. actin binding Adherens junction FERM domain signature 1.
GROS_g04158.t1	RNase3 domain containing protein [Brugia malayi] RibonucleaseIII. endoribonuclease activity Ribosome biogenesis in eukaryotes Ribonuclease III family signature.
GROS_g04165.t1	Acyltransferase family protein [Brugia malayi] Glycerone-phosphateO-acyltransferase. catalytic activity Glycerophospholipid metabolism Phosphate acyltransferases
GROS_g04197.t1	Protein NPR-31 [Caenorhabditis elegans] &gt;gi|351058459|emb|CCD65915.1| Protein NPR-31 [Caenorhabditis elegans] Region of a membrane-bound protein predicted to be outside the membrane, in the cytoplasm.
GROS_g04293.t1	Hypothetical 60.2 kDa protein T27F2.1 in chromosome V [Brugia malayi] negative regulation of transcription from RNA polymerase II promoter Notch signaling pathway SKIP/SNW domain
GROS_g04303.t1	3&apos;-5&apos; exonuclease family protein [Brugia malayi] RibonucleaseD. 3{prime}-5{prime}-exoribonuclease activity RNA degradation
GROS_g04313.t1	Protein CBG18914 [Caenorhabditis briggsae]
GROS_g04323.t1	Pip kinase protein 2 [Brugia malayi] 1-phosphatidylinositol-5-phosphate4-kinase. receptor signaling protein activity Inositol phosphate metabolism
GROS_g04330.t1	Kelch motif family protein [Brugia malayi] Protein-serine/threoninephosphatase. negative regulation of transcription from RNA polymerase II promoter Plant hormone signal transduction
GROS_g04337.t1	Protein ZK792.7 [Caenorhabditis elegans] &gt;gi|116635878|emb|CAA92632.2| Protein ZK792.7, isoform a [Caenorhabditis elegans] Region of a membrane-bound protein predicted to be outside the membrane, in the cytoplasm.
GROS_g04358.t1
GROS_g04365.t1	Domain of unknown function DUF148
GROS_g04410.t1	Protein CATP-2 [Caenorhabditis elegans] &gt;gi|351020600|emb|CCD62583.1| Protein CATP-2 [Caenorhabditis elegans] Sodium/potassium-exchangingATPase. neurotransmitter uptake Aldosterone-regulated sodium reabsorption Region of a membrane-bound protein predicted to be outside the membrane, in the cytoplasm.
GROS_g04416.t1	Region of a membrane-bound protein predicted to be outside the membrane, in the cytoplasm.
GROS_g04439.t1	piezo-type mechanosensitive ion channel component 1 [Ascaris suum] cation channel activity Region of a membrane-bound protein predicted to be outside the membrane, in the cytoplasm.
GROS_g04450.t1	SH2 domain containing protein [Brugia malayi] protein binding Acute myeloid leukemia
GROS_g04456.t1	Hypothetical protein LOAG_02913 [Loa loa] tRNA(Ser)(uridine(44)-2{prime}-O)-methyltransferase.
GROS_g04466.t1	BED zinc finger
GROS_g04474.t1
GROS_g04484.t1	DNA excision repair protein ERCC-6 [Brugia malayi] DNAhelicase. mitotic cell cycle Nucleotide excision repair
GROS_g04496.t1	Protein CYP-13A8 [Caenorhabditis elegans] &gt;gi|6226832|sp|Q27516.2|C13A8_CAEEL RecName: Full=Putative cytochrome P450 CYP13A8 [Caenorhabditis elegans] &gt;gi|3879667|emb|CAA88611.1| Protein CYP-13A8 [Caenorhabditis elegans] 1,8-cineole2-exo-monooxygenase. monooxygenase activity Aminobenzoate degradation Region of a membrane-bound protein predicted to be outside the membrane, in the cytoplasm.
GROS_g04497.t1	Region of a membrane-bound protein predicted to be outside the membrane, in the extracellular region.
GROS_g04534.t1
GROS_g04564.t1
GROS_g04573.t1	Hypothetical protein CRE_04077 [Caenorhabditis remanei] &gt;gi|308261197|gb|EFP05150.1| Hypothetical protein CRE_04077 [Caenorhabditis remanei] Rab GTPase activator activity
GROS_g04599.t1	Region of a membrane-bound protein predicted to be outside the membrane, in the extracellular region.
GROS_g04658.t1	androgen receptor, partial [Latimeria menadoensis] sequence-specific DNA binding transcription factor activity Maturity onset diabetes of the young Nuclear hormones receptors DNA-binding region signature.
GROS_g04783.t1	GTP-ase activating protein for Arf containing protein [Brugia malayi] cytosol Endocytosis Putative GTP-ase activating proteins for the small GTPase, ARF
GROS_g04798.t1	CBR-VHA-19 protein [Caenorhabditis briggsae] &gt;gi|187022901|emb|CAP37981.1| Protein CBR-VHA-19 [Caenorhabditis briggsae] aging Epithelial cell signaling in Helicobacter pylori infection Region of a membrane-bound protein predicted to be outside the membrane, in the cytoplasm.
GROS_g04817.t1	Skp1 related protein 18-like [Brugia malayi] Region of a membrane-bound protein predicted to be outside the membrane, in the cytoplasm.
GROS_g04885.t1	Cadherin domain containing protein [Brugia malayi] cell morphogenesis involved in differentiation Region of a membrane-bound protein predicted to be outside the membrane, in the extracellular region.
GROS_g04895.t1	Protein GCY-14 [Caenorhabditis elegans] Guanylatecyclase. guanylate cyclase activity Purine metabolism Region of a membrane-bound protein predicted to be outside the membrane, in the extracellular region.
GROS_g04904.t1	Hypothetical protein Bm1_10485 [Brugia malayi] Region of a membrane-bound protein predicted to be outside the membrane, in the cytoplasm.
GROS_g04912.t1	Region of a membrane-bound protein predicted to be outside the membrane, in the extracellular region.
GROS_g04915.t1	phosphoglycerate mutase family protein [Ascaris suum]
GROS_g04952.t1	Protein RPN-2, isoform a [Caenorhabditis elegans] &gt;gi|351050711|emb|CCD65306.1| Protein RPN-2, isoform a [Caenorhabditis elegans] G1/S transition of mitotic cell cycle Proteasome
GROS_g04953.t1	family with sequence similarity 31, member B [Brugia malayi] protein binding Domain found in a variety of signalling proteins, always encircled by uDENN and dDENN
GROS_g04971.t1	Protein K01A6.6, isoform b [Caenorhabditis elegans] &gt;gi|379657060|emb|CCG28127.1| Protein K01A6.6, isoform b [Caenorhabditis elegans] Region of a membrane-bound protein predicted to be outside the membrane, in the cytoplasm.
GROS_g05130.t1
GROS_g05168.t1	Protein Y39A3CL.4, isoform c [Caenorhabditis elegans] &gt;gi|351051187|emb|CCD73775.1| Protein Y39A3CL.4, isoform c [Caenorhabditis elegans] domain in TBC and LysM domain containing proteins
GROS_g05177.t1	Ubiquitin carboxyl-terminal hydrolase family protein [Brugia malayi]
GROS_g05200.t1	Ubiquitin-conjugating enzyme family protein [Brugia malayi] Ubiquitin--proteinligase. spindle pole Ubiquitin mediated proteolysis
GROS_g05267.t1	rabenosyn-5 [Ascaris suum] Rab GTPase binding Endocytosis
GROS_g05268.t1
GROS_g05287.t1	Region of a membrane-bound protein predicted to be outside the membrane, in the cytoplasm.
GROS_g05351.t1	rapamycin-insensitive companion of mtor [Ascaris suum] protein binding Region of a membrane-bound protein predicted to be outside the membrane, in the cytoplasm.
GROS_g05364.t1	CRE-TAG-241 protein [Caenorhabditis remanei] &gt;gi|308268932|gb|EFP12885.1| CRE-TAG-241 protein [Caenorhabditis remanei] spindle pole
GROS_g05388.t1	Hypothetical protein Y032_0015g2813 [Ancylostoma ceylanicum] cytosol Colorectal cancer
GROS_g05433.t1	PHD-finger family protein [Brugia malayi] Histone-lysineN-methyltransferase. protein binding Zinc finger PHD-type signature.
GROS_g05434.t1	Hypothetical protein CBG12638 [Caenorhabditis briggsae] Non-specificserine/threonineproteinkinase. determination of left/right symmetry Cell cycle - yeast
GROS_g05467.t1	DNA damage-binding protein 1 [Xenopus laevis] &gt;gi|82186503|sp|Q6P6Z0.1|DDB1_XENLA RecName: Full=DNA damage-binding protein 1; AltName: Full=Damage-specific DNA-binding protein 1 [Xenopus laevis] &gt;gi|38303806|gb|AAH61946.1| Ddb1 protein [Xenopus laevis] nucleotide-excision repair, DNA damage removal Nucleotide excision repair CPSF A subunit region
GROS_g05554.t1	Piwi domain containing protein [Brugia malayi] protein binding Piwi domain
GROS_g05587.t1	Hypothetical 55.2 kDa Trp-Asp repeats containing protein T10F2.4 inchromosome III [Brugia malayi] &gt;gi|671406407|emb|CDQ00298.1| Protein Bm13690, isoform a [Brugia malayi] Non-specificserine/threonineproteinkinase. ubiquitin ligase complex Spliceosome Trp-Asp (WD) repeats signature.
GROS_g05635.t1	regulator of microtubule dynamics protein 1 [Ascaris suum] mitochondrion Region of a membrane-bound protein predicted to be outside the membrane, in the extracellular region.
GROS_g05669.t1	Protein KQT-1, isoform a [Caenorhabditis elegans] &gt;gi|50429316|gb|AAT77227.1| KQT-1 potassium channel [Caenorhabditis elegans] &gt;gi|351058211|emb|CCD65625.1| Protein KQT-1, isoform a [Caenorhabditis elegans] inward rectifier potassium channel activity Gastric acid secretion Region of a membrane-bound protein predicted to be outside the membrane, in the cytoplasm.
GROS_g05680.t1	putative calcium binding EGF domain protein [Trichinella spiralis] &gt;gi|316976645|gb|EFV59892.1| putative calcium binding EGF domain protein [Trichinella spiralis] negative regulation of transcription from RNA polymerase II promoter Dorso-ventral axis formation Region of a membrane-bound protein predicted to be outside the membrane, in the cytoplasm.
GROS_g05729.t1	CRE-SAX-7 protein [Caenorhabditis remanei] &gt;gi|308249188|gb|EFO93140.1| CRE-SAX-7 protein [Caenorhabditis remanei] Protein-tyrosine-phosphatase. angiogenesis Axon guidance Region of a membrane-bound protein predicted to be outside the membrane, in the cytoplasm.
GROS_g05747.t1	Hypothetical protein [Brugia malayi] &gt;gi|671408870|emb|CDP98203.1| Protein Bm7666, isoform b [Brugia malayi] protein binding Family of unknown function (DUF572)
GROS_g05843.t1	cytochrome b5 [Ascaris suum] Nitratereductase(NADH). aldo-keto reductase (NADP) activity Nitrogen metabolism Region of a membrane-bound protein predicted to be outside the membrane, in the cytoplasm.
GROS_g05935.t1	Protein E01A2.2, isoform a [Caenorhabditis elegans] &gt;gi|20137408|sp|Q966L5.1|SRRT_CAEEL RecName: Full=Serrate RNA effector molecule homolog; AltName: Full=Arsenite-resistance protein 2 homolog [Caenorhabditis elegans] &gt;gi|351060829|emb|CCD68572.1| Protein E01A2.2, isoform a [Caenorhabditis elegans] DNA binding Arsenite-resistance protein 2
GROS_g05985.t1	GJ22401 [Drosophila virilis] &gt;gi|194145686|gb|EDW62082.1| GJ22401 [Drosophila virilis] 1-phosphatidylinositol-4-phosphate5-kinase. protein binding Endocytosis Region of a membrane-bound protein predicted to be outside the membrane, in the extracellular region.
GROS_g06000.t1	ABC transporter substrate-binding protein [Rhizobium leguminosarum] &gt;gi|393184153|gb|EJC84190.1| ABC-type Fe3+ transport system, periplasmic component [Rhizobium leguminosarum bv. trifolii WSM2297] Region of a membrane-bound protein predicted to be outside the membrane, in the extracellular region.
GROS_g06002.t1	Poly(A) polymerase and Nucleotidyltransferase domain containing protein [Haemonchus contortus] Polynucleotideadenylyltransferase. polynucleotide adenylyltransferase activity mRNA surveillance pathway
GROS_g06045.t1	Protein GLNA-2 [Caenorhabditis elegans] &gt;gi|20141425|sp|Q19013.2|GLS2_CAEEL RecName: Full=Putative glutaminase 2; Short=GLS; AltName: Full=L-glutamine amidohydrolase [Caenorhabditis elegans] &gt;gi|15718115|emb|CAA88938.2| Protein GLNA-2 [Caenorhabditis elegans] Glutaminase. suckling behavior Alanine, aspartate and glutamate metabolism
GROS_g06101.t1	CBR-MML-1 protein [Caenorhabditis briggsae] protein binding
GROS_g06103.t1	Hypothetical protein ASU_00751 [Ascaris suum]
GROS_g06132.t1	spliced leader protein [Ascaris suum]
GROS_g06141.t1	Putative arsenical pump-driving ATPase [Brugia malayi] &gt;gi|263404601|sp|A8Q3T2.1|ASNA_BRUMA RecName: Full=ATPase ASNA1 homolog; AltName: Full=Arsenical pump-driving ATPase homolog; AltName: Full=Arsenite-stimulated ATPase [Brugia malayi] Arsenite-transportingATPase. pheromone-dependent signal transduction involved in conjugation with cellular fusion
GROS_g06214.t1	ATPase, AAA family protein [Brugia malayi] reproduction DNA replication Replication factor RFC1 C terminal domain
GROS_g06247.t1	Protein C05D11.7, isoform a [Caenorhabditis elegans] &gt;gi|21431940|sp|Q11186.2|YPD7_CAEEL RecName: Full=Uncharacterized protein C05D11.7 [Caenorhabditis elegans] &gt;gi|351047514|emb|CCD63196.1| Protein ATGL-1, isoform a [Caenorhabditis elegans] Triacylglycerollipase. phospholipase A2 activity Glycerolipid metabolism Region of a membrane-bound protein predicted to be outside the membrane, in th…
GROS_g06252.t1	TolA protein [Brugia malayi] &gt;gi|671405448|emb|CDQ01090.1| Protein BM-SUT-1 [Brugia malayi]
GROS_g06269.t1	Region of a membrane-bound protein predicted to be outside the membrane, in the cytoplasm.
GROS_g06278.t1	protein polybromo-1 [Ascaris suum]
GROS_g06301.t1	jmjC domain containing protein [Brugia malayi]
GROS_g06325.t1
GROS_g06347.t1	Protein UNC-130 [Caenorhabditis elegans] &gt;gi|3875031|emb|CAA88935.1| Protein UNC-130 [Caenorhabditis elegans] negative regulation of transcription from RNA polymerase II promoter Fork head domain signature 1.
GROS_g06379.t1	Hypothetical protein SRAE_X000091800 [Strongyloides ratti]
GROS_g06404.t1	Hypothetical protein CBG20766 [Caenorhabditis briggsae] Neprilysin. response to hypoxia Alzheimers disease Region of a membrane-bound protein predicted to be outside the membrane, in the cytoplasm.
GROS_g06419.t1	Cadherin domain containing protein [Brugia malayi] cell morphogenesis involved in differentiation Region of a membrane-bound protein predicted to be outside the membrane, in the cytoplasm.
GROS_g06454.t1	Protein ACS-17 [Caenorhabditis elegans] &gt;gi|351059910|emb|CCD67503.1| Protein ACS-17 [Caenorhabditis elegans] Long-chain-fatty-acid--CoAligase. fungal-type vacuole membrane Adipocytokine signaling pathway Region of a membrane-bound protein predicted to be outside the membrane, in the cytoplasm.
GROS_g06456.t1
GROS_g06478.t1	Hypothetical protein CBG12481 [Caenorhabditis briggsae] blood vessel development Region of a membrane-bound protein predicted to be outside the membrane, in the cytoplasm.
GROS_g06480.t1	piwi domain-containing protein [Loa loa] P granule Piwi domain
GROS_g06501.t1	phosphatidylethanolamine-binding protein [Loa loa] &gt;gi|307761006|gb|EFO20240.1| phosphatidylethanolamine-binding protein [Loa loa]
GROS_g06506.t1	WW domain containing protein [Brugia malayi] double-stranded RNA binding
GROS_g06512.t1	Probable ATP-dependent RNA helicase A [Brugia malayi] RNAhelicase. nuclear mRNA splicing, via spliceosome RNA degradation DEAH-box subfamily ATP-dependent helicases signature.
GROS_g06534.t1
GROS_g06641.t1	CBN-UGT-62 protein [Caenorhabditis brenneri] Glucuronosyltransferase. magnesium ion binding Ascorbate and aldarate metabolism Region of a membrane-bound protein predicted to be outside the membrane, in the cytoplasm.
GROS_g06668.t1	Hypothetical protein X975_02723, partial [Stegodyphus mimosarum]
GROS_g06727.t1	Hypothetical protein CBG23685 [Caenorhabditis briggsae] Non-specificserine/threonineproteinkinase. regulation of heart rate Neurotrophin signaling pathway Region of a membrane-bound protein predicted to be outside the membrane, in the cytoplasm.
GROS_g06736.t1	D-3-phosphoglycerate dehydrogenase [Strongyloides ratti]
GROS_g06737.t1	Region of a membrane-bound protein predicted to be outside the membrane, in the cytoplasm.
GROS_g06759.t1	Region of a membrane-bound protein predicted to be outside the membrane, in the extracellular region.
GROS_g06783.t1	Zinc transporter SLC39A7 [Strongyloides ratti] Protein of unknown function (DUF1679)
GROS_g06786.t1	Bromodomain containing protein [Brugia malayi] Non-specificserine/threonineproteinkinase. regulation of protein phosphorylation Cell cycle - yeast Region of a membrane-bound protein predicted to be outside the membrane, in the extracellular region.
GROS_g06844.t1
GROS_g06918.t1	CBN-EAT-4 protein [Caenorhabditis brenneri] neurotransmitter uptake Region of a membrane-bound protein predicted to be outside the membrane, in the cytoplasm.
GROS_g06931.t1	myosin-8 [Ascaris suum]
GROS_g06989.t1	Protein SAMS-3, isoform a [Caenorhabditis elegans] &gt;gi|1708998|sp|P50305.1|METK3_CAEEL RecName: Full=Probable S-adenosylmethionine synthase 3; Short=AdoMet synthase 3; AltName: Full=Methionine adenosyltransferase 3; Short=MAT 3 [Caenorhabditis elegans] &gt;gi|351049669|emb|CCD63366.1| Protein SAMS-3, isoform a [Caenorhabditis elegans] Methionineadenosyltransferase. sulfur amino acid metabolic …
GROS_g07045.t1	CBR-EGL-8 protein [Caenorhabditis briggsae] PhosphoinositidephospholipaseC. G2/M transition of mitotic cell cycle Calcium signaling pathway
GROS_g07062.t1	NADPH-dependent diflavin oxidoreductase [Cerapachys biroi] Aquacobalaminreductase(NADPH). cytosol Sulfur metabolism
GROS_g07292.t1	DEAD/DEAH box helicase family protein [Brugia malayi] RNAhelicase. maturation of SSU-rRNA from tricistronic rRNA transcript (SSU-rRNA, 5.8S rRNA, LSU-rRNA)
GROS_g07316.t1	Receptor family ligand binding region containing protein [Brugia malayi] Guanylatecyclase. guanylate cyclase activity Purine metabolism Region of a membrane-bound protein predicted to be outside the membrane, in the cytoplasm.
GROS_g07449.t1	UDP-glucose:Glycoprotein Glucosyltransferase containing protein [Brugia malayi] UDP-glucose:glycoprotein glucosyltransferase activity Protein processing in endoplasmic reticulum Region of a membrane-bound protein predicted to be outside the membrane, in the cytoplasm.
GROS_g07461.t1	Zinc knuckle family protein [Brugia malayi] RNA splicing, via transesterification reactions Spliceosome Pre-mRNA splicing Prp18-interacting factor
GROS_g07498.t1	FHA domain protein, partial [Necator americanus]
GROS_g07510.t1	Hypothetical protein CBG07084 [Caenorhabditis briggsae] kidney development Pancreatic secretion Region of a membrane-bound protein predicted to be outside the membrane, in the cytoplasm.
GROS_g07530.t1	Hypothetical protein Y032_0001g390 [Ancylostoma ceylanicum] protein binding Endocytosis
GROS_g07559.t1	Region of a membrane-bound protein predicted to be outside the membrane, in the extracellular region.
GROS_g07578.t1	Region of a membrane-bound protein predicted to be outside the membrane, in the extracellular region.
GROS_g07617.t1	CRE-UNC-22 protein [Caenorhabditis remanei] &gt;gi|308264540|gb|EFP08493.1| CRE-UNC-22 protein [Caenorhabditis remanei] Non-specificserine/threonineproteinkinase. condensed nuclear chromosome Calcium signaling pathway
GROS_g07676.t1	Hypothetical protein [Brugia malayi] kidney development Eukaryotic Mediator 12 subunit domain
GROS_g07764.t1	Protein GGR-2, isoform a [Caenorhabditis elegans] &gt;gi|351049758|emb|CCD63812.1| Protein GGR-2, isoform a [Caenorhabditis elegans] regulation of action potential Neuroactive ligand-receptor interaction Region of a membrane-bound protein predicted to be outside the membrane, in the cytoplasm.
GROS_g07810.t1
GROS_g07846.t1	Protein GNRR-6 [Caenorhabditis elegans] &gt;gi|3875836|emb|CAA90604.1| Protein GNRR-6 [Caenorhabditis elegans] G-protein coupled receptor signaling pathway Region of a membrane-bound protein predicted to be outside the membrane, in the cytoplasm.
GROS_g07878.t1	Hypothetical protein CBG03955 [Caenorhabditis briggsae] &gt;gi|187036152|emb|CAP24758.1| Protein CBG03955 [Caenorhabditis briggsae] Acidphosphatase. positive regulation of endothelial cell proliferation Osteoclast differentiation
GROS_g07893.t1	Anaphase-promoting complex subunit 11 RING-H2 finger
GROS_g07916.t1	SWIM zinc finger family protein [Brugia malayi] extracellular space
GROS_g07925.t1	mitochondrial RNA polymerase, partial [Tigriopus californicus] DNA-directedRNApolymerase. mitochondrial genome maintenance Region of a membrane-bound protein predicted to be outside the membrane, in the cytoplasm.
GROS_g07966.t1	Hypothetical protein LOAG_04289 [Loa loa] DNAhelicase. nucleotide binding Wnt signaling pathway SNF2 family N-terminal domain
GROS_g07968.t1	Pectate lyase 1 [Globodera tabacum] Pentose and glucuronate interconversions
GROS_g07971.t1	PREDICTED: uncharacterized protein LOC100907797 [Metaseiulus occidentalis] NAD(+)ADP-ribosyltransferase. protein polyubiquitination Neurotrophin signaling pathway
GROS_g07972.t1	PREDICTED: uncharacterized protein LOC100877061 [Megachile rotundata]
GROS_g07996.t1	Hypothetical protein CBG14695 [Caenorhabditis briggsae]
GROS_g08005.t1	Alcohol dehydrogenase transcription factor Myb/SANT-like
GROS_g08007.t1	26S proteasome non-ATPase regulatory subunit 7 [Brugia malayi] Ubiquitinylhydrolase1. mitotic spindle elongation Proteasome Maintenance of mitochondrial structure and function
GROS_g08019.t1	Myosin tail family protein [Brugia malayi] Non-specificserine/threonineproteinkinase. microfilament motor activity Tight junction Myosin head (motor domain)
GROS_g08182.t1	zgc:100814 protein [Brugia malayi] macropinocytosis Region of a membrane-bound protein predicted to be outside the membrane, in the cytoplasm.
GROS_g08236.t1	CBR-RBC-1 protein [Caenorhabditis briggsae] extracellular space Region of a membrane-bound protein predicted to be outside the membrane, in the cytoplasm.
GROS_g08307.t1	lamp family protein lmp-1 [Ascaris suum] lysosomal membrane Lysosome Region of a membrane-bound protein predicted to be outside the membrane, in the cytoplasm.
GROS_g08392.t1	Hypothetical protein LOAG_00977 [Loa loa] &gt;gi|307768265|gb|EFO27499.1| Hypothetical protein LOAG_00977 [Loa loa] Polynucleotideadenylyltransferase. polynucleotide adenylyltransferase activity mRNA surveillance pathway Region of a membrane-bound protein predicted to be outside the membrane, in the cytoplasm.
GROS_g08461.t1	apc-related protein 1 [Ascaris suum] cytoplasm Region of a membrane-bound protein predicted to be outside the membrane, in the extracellular region.
GROS_g08498.t1	Hypothetical RING finger protein R06F6.2 in chromosome II, putative [Brugia malayi] HOPS complex
GROS_g08513.t1	Hypothetical protein Y032_0049g1745 [Ancylostoma ceylanicum] Region of a membrane-bound protein predicted to be outside the membrane, in the cytoplasm.
GROS_g08547.t1	Hypothetical protein CAEBREN_07082 [Caenorhabditis brenneri] GTPase activity Endocytosis
GROS_g08592.t1	Hypothetical protein LOAG_16930 [Loa loa] sequence-specific DNA binding RNA polymerase II transcription factor activity MAPK signaling pathway - yeast TEA/ATTS domain family
GROS_g08838.t1	LSM domain
GROS_g08843.t1
GROS_g08871.t1	Region of a membrane-bound protein predicted to be outside the membrane, in the extracellular region.
GROS_g08880.t1	Region of a membrane-bound protein predicted to be outside the membrane, in the extracellular region.
GROS_g08912.t1	Hypothetical protein CAEBREN_28137 [Caenorhabditis brenneri] Chitinsynthase. hyphal tip Amino sugar and nucleotide sugar metabolism Region of a membrane-bound protein predicted to be outside the membrane, in the cytoplasm.
GROS_g08930.t1	Hypothetical protein SRAE_X000091800 [Strongyloides ratti]
GROS_g08956.t1	PLP synthase [Heterodera glycines] Vitamin B6 metabolism PdxS/SNZ family signature.
GROS_g09011.t1	Region of a membrane-bound protein predicted to be outside the membrane, in the cytoplasm.
GROS_g09066.t1	Protein ZTF-2 [Caenorhabditis elegans] &gt;gi|3875855|emb|CAA95789.1| Protein ZTF-2 [Caenorhabditis elegans]
GROS_g09112.t1	PREDICTED: tartrate-resistant acid phosphatase type 5 isoform X3 [Stegastes partitus] Acidphosphatase. acid phosphatase activity Osteoclast differentiation
GROS_g09199.t1	Regulator of nonsense transcripts 1 homolog [Brugia malayi] DNAhelicase. tRNA binding mRNA surveillance pathway
GROS_g09241.t1	Region of a membrane-bound protein predicted to be outside the membrane, in the extracellular region.
GROS_g09371.t1	MATH domain containing protein [Brugia malayi] Ubiquitinylhydrolase1. ubiquitin thiolesterase activity
GROS_g09408.t1	CBR-ADT-1 protein [Caenorhabditis briggsae] ProcollagenN-endopeptidase. extracellular matrix Axon guidance Region of a membrane-bound protein predicted to be outside the membrane, in the extracellular region.
GROS_g09411.t1	CG14616-PC [Brugia malayi] Inositol-hexakisphosphatekinase. inositol-1,3,4,5,6-pentakisphosphate kinase activity Histidine phosphatase superfamily (branch 2)
GROS_g09414.t1	Region of a membrane-bound protein predicted to be outside the membrane, in the cytoplasm.
GROS_g09436.t1	Region of a membrane-bound protein predicted to be outside the membrane, in the cytoplasm.
GROS_g09466.t1	Conserved Hypothetical protein [Brugia malayi]
GROS_g09540.t1
GROS_g09592.t1	Region of a membrane-bound protein predicted to be outside the membrane, in the extracellular region.
GROS_g09622.t1	Hypothetical 35.6 kDa protein ZK1073.1 in chromosome X, putative [Brugia malayi] &gt;gi|402593743|gb|EJW87670.1| Hypothetical protein WUBG_01417 [Wuchereria bancrofti] cytoplasm
GROS_g09643.t1
GROS_g09740.t1	CBR-ROM-5 protein [Caenorhabditis briggsae] &gt;gi|187027603|emb|CAP33374.1| Protein CBR-ROM-5 [Caenorhabditis briggsae] Rhomboidprotease. mitochondrion Region of a membrane-bound protein predicted to be outside the membrane, in the cytoplasm.
GROS_g09847.t1	signal peptide peptidase family protein [Brugia malayi] &gt;gi|671413458|emb|CDP93750.1| Protein BM-IMP-1, isoform h [Brugia malayi] lysosomal membrane Region of a membrane-bound protein predicted to be outside the membrane, in the cytoplasm.
GROS_g09885.t1	Hypothetical protein NECAME_09046 [Necator americanus]
GROS_g09970.t1	cytochrome P450, family 3, subfamily A, polypeptide 5 [Pan troglodytes] &gt;gi|397489486|ref|XP_003815757.1| PREDICTED: cytochrome P450 3A5 isoform X1 [Pan paniscus] &gt;gi|145411507|gb|ABP68412.1| cytochrome P450 3A5 [Pan troglodytes] Unspecificmonooxygenase. monooxygenase activity Aminobenzoate degradation
GROS_g10000.t1	Protein PYR-1 [Caenorhabditis elegans] &gt;gi|161352981|emb|CAA91059.2| Protein PYR-1 [Caenorhabditis elegans] Aspartatecarbamoyltransferase. urea cycle Alanine, aspartate and glutamate metabolism
GROS_g10006.t1	Region of a membrane-bound protein predicted to be outside the membrane, in the extracellular region.
GROS_g10017.t1	Protein Bm7351, isoform a [Brugia malayi] RNA polymerase II regulatory region sequence-specific DNA binding 'Homeobox' domain signature.
GROS_g10176.t1	Rnp [Brugia malayi] &gt;gi|671407800|emb|CDP98826.1| Protein BM-RNP-6, isoform a [Brugia malayi] alternative nuclear mRNA splicing, via spliceosome Spliceosome half-pint: poly-U binding splicing factor, half-pint family
GROS_g10204.t1	Region of a membrane-bound protein predicted to be outside the membrane, in the extracellular region.
GROS_g10220.t1	CBR-PGP-4 protein [Caenorhabditis briggsae] Xenobiotic-transportingATPase. G2/M transition of mitotic cell cycle ABC transporters Region of a membrane-bound protein predicted to be outside the membrane, in the cytoplasm.
GROS_g10297.t1
GROS_g10400.t1	Hypothetical protein Bm1_25540 [Brugia malayi] condensed chromosome kinetochore
GROS_g10410.t1	Exocyst complex component 7 [Strongyloides ratti] exocytosis Insulin signaling pathway Region of a membrane-bound protein predicted to be outside the membrane, in the cytoplasm.
GROS_g10512.t1	Phosphatase regulatory subunit family protein [Brugia malayi] &gt;gi|671419335|emb|CDP90647.1| Protein Bm4656, isoform c [Brugia malayi] glycogen metabolic process Insulin signaling pathway Putative phosphatase regulatory subunit
GROS_g10572.t1	dolichol monophosphate mannose synthase [Caenorhabditis briggsae] Dolichyl-phosphatebeta-D-mannosyltransferase. dolichyl-phosphate-mannose-protein mannosyltransferase activity N-Glycan biosynthesis
GROS_g10740.t1	Lipase family protein [Brugia malayi] &gt;gi|671411010|emb|CDP96445.1| Protein Bm7437, isoform b [Brugia malayi] Feruloylesterase. polysaccharide catabolic process
GROS_g10811.t1	CBR-ECH-2 protein [Caenorhabditis briggsae] &gt;gi|187034403|emb|CAP26220.1| Protein CBR-ECH-2 [Caenorhabditis briggsae] Enoyl-CoAhydratase. mitochondrion Aminobenzoate degradation
GROS_g10872.t1	Hypothetical protein [Acidovorax avenae] Region of a membrane-bound protein predicted to be outside the membrane, in the cytoplasm.
GROS_g10892.t1	Region of a membrane-bound protein predicted to be outside the membrane, in the extracellular region.
GROS_g10893.t1
GROS_g10905.t1	CRE-HOE-1 protein [Caenorhabditis remanei] &gt;gi|308249163|gb|EFO93115.1| CRE-HOE-1 protein [Caenorhabditis remanei] RibonucleaseZ. regulation of cell growth RNA transport
GROS_g11003.t1	GDP-fucose protein O-fucosyltransferase 1 precursor [Brugia malayi] Peptide-O-fucosyltransferase. angiogenesis Other types of O-glycan biosynthesis Region of a membrane-bound protein predicted to be outside the membrane, in the extracellular region.
GROS_g11029.t1	Region of a membrane-bound protein predicted to be outside the membrane, in the cytoplasm.
GROS_g11034.t1
GROS_g11055.t1	Protein F01G10.10 [Caenorhabditis elegans] &gt;gi|112982576|emb|CAB02898.3| Protein F01G10.10 [Caenorhabditis elegans]
GROS_g11063.t1	Hypothetical protein Bm1_47175 [Brugia malayi] Region of a membrane-bound protein predicted to be outside the membrane, in the cytoplasm.
GROS_g11200.t1	beta-1,4-endoglucanase-4 [Heterodera glycines] Cellulase
GROS_g11235.t1	Protein UNC-80, isoform a [Caenorhabditis elegans] &gt;gi|157888577|emb|CAB04172.3| Protein UNC-80, isoform a [Caenorhabditis elegans] cation channel activity Region of a membrane-bound protein predicted to be outside the membrane, in the cytoplasm.
GROS_g11440.t1	Region of a membrane-bound protein predicted to be outside the membrane, in the extracellular region.
GROS_g11483.t1	Ankyrin repeat and BTB/POZ domain-containing protein 2 [Zootermopsis nevadensis] protein binding Region of a membrane-bound protein predicted to be outside the membrane, in the cytoplasm.
GROS_g11518.t1	Protein NPR-20 [Caenorhabditis elegans] &gt;gi|339730630|emb|CAA90404.4| Protein NPR-20 [Caenorhabditis elegans] integral to plasma membrane Neuroactive ligand-receptor interaction Region of a membrane-bound protein predicted to be outside the membrane, in the cytoplasm.
GROS_g11546.t1	Rab6-interacting protein, putative [Pediculus humanus corporis] &gt;gi|212506987|gb|EEB11033.1| Rab6-interacting protein, putative [Pediculus humanus corporis] protein binding
GROS_g11565.t1	Protein C52D10.1 [Caenorhabditis elegans] &gt;gi|126468445|emb|CAM36322.1| Protein C52D10.1 [Caenorhabditis elegans] protein binding Domain of unknown function (DUF4139)
GROS_g11704.t1	Protein K07C11.4 [Caenorhabditis elegans] &gt;gi|351058144|emb|CCD64759.1| Protein K07C11.4 [Caenorhabditis elegans] Carboxylesterase. peroxisome Drug metabolism - other enzymes
GROS_g11750.t1	Cyclin C [Brugia malayi] &gt;gi|671415702|emb|CDQ03465.1| Protein BM-CIC-1, isoform b [Brugia malayi] RNA polymerase II transcription cofactor activity Basal transcription factors Region of a membrane-bound protein predicted to be outside the membrane, in the cytoplasm.
GROS_g11752.t1	Protein E04A4.5 [Caenorhabditis elegans] &gt;gi|12230131|sp|O44477.1|TIM17_CAEEL RecName: Full=Probable mitochondrial import inner membrane translocase subunit Tim17 [Caenorhabditis elegans] &gt;gi|351060958|emb|CCD68707.1| Protein E04A4.5 [Caenorhabditis elegans] mitochondrial inner membrane presequence translocase complex Region of a membrane-bound protein predicted to be outside the membrane, …
GROS_g11754.t1	Protein C35D10.6 [Caenorhabditis elegans] &gt;gi|351058952|emb|CCD66777.1| Protein C35D10.6 [Caenorhabditis elegans] Prostaglandin-Fsynthase. alditol:NADP+ 1-oxidoreductase activity Caprolactam degradation
GROS_g11762.t1	Protein PRO-3 [Caenorhabditis elegans] &gt;gi|147732673|sp|Q9NEU2.4|SDA1_CAEEL RecName: Full=Protein SDA1 homolog; AltName: Full=Proximal proliferation in germline protein 3 [Caenorhabditis elegans] &gt;gi|118764501|emb|CAD31812.3| Protein PRO-3 [Caenorhabditis elegans] &gt;gi|156106252|gb|ABU49431.1| PRO-3 [Caenorhabditis elegans] nucleolus
GROS_g11994.t1	Protein F49E12.7 [Caenorhabditis elegans] &gt;gi|3877353|emb|CAA91386.1| Protein F49E12.7 [Caenorhabditis elegans] Region of a membrane-bound protein predicted to be outside the membrane, in the cytoplasm.
GROS_g12001.t1
GROS_g12138.t1
GROS_g12241.t1	Protein ADOR-1, isoform a [Caenorhabditis elegans] &gt;gi|90185927|emb|CAJ85775.1| Protein ADOR-1, isoform a [Caenorhabditis elegans] G-protein coupled adenosine receptor activity Calcium signaling pathway Region of a membrane-bound protein predicted to be outside the membrane, in the cytoplasm.
GROS_g12283.t1	Hypothetical protein ASU_07802 [Ascaris suum] Region of a membrane-bound protein predicted to be outside the membrane, in the cytoplasm.
GROS_g12326.t1	Protein NCX-1, isoform a [Caenorhabditis elegans] &gt;gi|2826759|emb|CAA62913.1| sodium-calcium exchanger [Caenorhabditis elegans] &gt;gi|6425243|emb|CAB60477.1| Protein NCX-1, isoform a [Caenorhabditis elegans] response to hypoxia Calcium signaling pathway Region of a membrane-bound protein predicted to be outside the membrane, in the cytoplasm.
GROS_g12355.t1	Probable molybdopterin binding domain containing protein [Brugia malayi] &gt;gi|671410686|emb|CDP96120.1| Protein Bm5625, isoform b [Brugia malayi] Molybdopterinmolybdotransferase. MAPK cascade Molybdenum cofactor biosynthesis proteins signature 2.
GROS_g12361.t1
GROS_g12365.t1	Hypothetical protein ASU_01837 [Ascaris suum] Region of a membrane-bound protein predicted to be outside the membrane, in the cytoplasm.
GROS_g12374.t1	Protein UNC-10, isoform a [Caenorhabditis elegans] &gt;gi|41017531|sp|Q22366.2|RIM_CAEEL RecName: Full=Rab-3-interacting molecule unc-10; Short=Rim; AltName: Full=Uncoordinated protein 10 [Caenorhabditis elegans] &gt;gi|13925301|gb|AAK49331.1|AF257062_1 Rab3-interacting molecule UNC-10 [Caenorhabditis elegans] &gt;gi|373219948|emb|CCD71364.1| Protein UNC-10, isoform a [Caenorhabditis elegans] cal…
GROS_g12418.t1	Hypothetical protein WUBG_12888, partial [Wuchereria bancrofti] Region of a membrane-bound protein predicted to be outside the membrane, in the extracellular region.
GROS_g12448.t1	MMS19 nucleotide excision repair protein homolog [Strongyloides ratti] cytoplasm Region of a membrane-bound protein predicted to be outside the membrane, in the cytoplasm.
GROS_g12533.t1	RE24065p [Brugia malayi] structural molecule activity Region of a membrane-bound protein predicted to be outside the membrane, in the extracellular region.
GROS_g12619.t1	PT repeat family protein [Haemonchus contortus]
GROS_g12650.t1	Region of a membrane-bound protein predicted to be outside the membrane, in the extracellular region.
GROS_g12678.t1	CBR-CHA-1 protein [Caenorhabditis briggsae] CholineO-acetyltransferase. antral ovarian follicle growth Glycerophospholipid metabolism Choline/Carnitine o-acyltransferase
GROS_g12698.t1	Hypothetical protein, variant [Loa loa]
GROS_g12800.t1	Hypothetical protein Bm1_21125 [Brugia malayi] Nup107-160 complex RNA transport Nup85 Nucleoporin
GROS_g12824.t1	AT08590p [Brugia malayi] structural constituent of cytoskeleton Pathways in cancer Uncharacterized conserved protein H4 (DUF2046)
GROS_g12988.t1	Protein UBR-1 [Caenorhabditis elegans] &gt;gi|306526247|sp|P91133.2|UBR1_CAEEL RecName: Full=E3 ubiquitin-protein ligase ubr-1; AltName: Full=N-recognin-1; AltName: Full=Ubiquitin-protein ligase E3-alpha [Caenorhabditis elegans] &gt;gi|373254114|emb|CCD66417.1| Protein UBR-1 [Caenorhabditis elegans] ubiquitin ligase complex
GROS_g13042.t1	Protein NPR-16, isoform b [Caenorhabditis elegans] &gt;gi|351050178|emb|CCD64322.1| Protein NPR-16, isoform b [Caenorhabditis elegans] somatostatin receptor activity Neuroactive ligand-receptor interaction Region of a membrane-bound protein predicted to be outside the membrane, in the cytoplasm.
GROS_g13121.t1	Putative gland protein G19B10 [Heterodera glycines]
GROS_g13161.t1	Ets-domain containing protein [Brugia malayi] DNA binding erythroblast transformation specific domain
GROS_g13240.t1	Region of a membrane-bound protein predicted to be outside the membrane, in the extracellular region.
GROS_g13270.t1
GROS_g13408.t1
GROS_g13411.t1	Tyrosine-protein kinase abl-1 [Brugia malayi] Non-specificprotein-tyrosinekinase. DNA damage checkpoint Adherens junction
GROS_g13464.t1
GROS_g13468.t1
GROS_g13479.t1	ATP-binding cassette, sub-family F, member 2 [Brugia malayi] &gt;gi|671414105|emb|CDP93189.1| Protein BM-ABCF-2, isoform a [Brugia malayi] Phosphonate-transportingATPase. ribosomal small subunit export from nucleus
GROS_g13520.t1	Calcium binding EGF domain containing protein [Brugia malayi] ProcollagenC-endopeptidase. in utero embryonic development Vitamin digestion and absorption
GROS_g13534.t1
GROS_g13694.t1	Hypothetical tyrosinase-like protein F21C3.2 in chromosome I, putative [Brugia malayi] &gt;gi|671404086|emb|CDQ02191.1| Protein Bm3483, isoform d [Brugia malayi] Tyrosinase. copper ion binding
GROS_g13722.t1	Protein CDH-8, isoform e [Caenorhabditis elegans]
GROS_g13821.t1
GROS_g13853.t1	Hypothetical protein LOAG_10199 [Loa loa] protein binding
GROS_g13881.t1
GROS_g13977.t1
GROS_g14157.t1	RBP-1 [Globodera pallida] microtubule cytoskeleton organization
GROS_g14180.t1	RBP-1 [Globodera mexicana] protein binding
GROS_g14183.t1
GROS_g14206.t1	putative Prion-like-(q/n-rich)-domain-bearing protein protein 51 [Angiostrongylus cantonensis] protein binding Basal transcription factors
