# Supplementary material for: What determines host specificity in hyperspecialized plant parasitic nematodes?
Source: BMC Genomics. 2019 Jun 6;20:457. doi: 10.1186/s12864-019-5853-4 (PMC6555003; doi:10.1186/s12864-019-5853-4)
Supplement: Supplementary file 3 — Table S2. Homozygous non-synonymous predicted variants in non-PCN populations that were located on a loci under selection; * mark known effector genes. SeqID and Gene description corresponds to sequences ID and annotation of G. rostochiensis reference transcriptome (nGr.v1.1). (XLSX 53 kb) [file 12864_2019_5853_MOESM3_ESM.xlsx]

## Sheet: Additional file 2
	Table S2. Homozygous non-synonymous predicted variants in non-PCN populations that were located on a loci under selection ; * mark known effector genes. SeqID and Gene description corresponds to sequences ID and annotation of G. rostochiensis reference transcriptome (nGr.v1.1).
	SeqID	Gene Description	Variant
	GROS_g00043.t1	CRE-CGR-1 Protein	Val112Ile
	GROS_g00096.t1	nuclear receptor NHR-34	Ile357Phe
	GROS_g00119.t1	Unknown Protein	Ala289Thr
	GROS_g00172.t1	Protein PDI-3	Val498Ile, Val498Ile
	GROS_g00200.t1	Hypothetical Protein CAEBREN_31326	Thr1110Pro, SerThrThr1108PheThrPro, Ser1108_Thr1109del
	GROS_g00225.t1	Elongation factor Tu GTP binding domain	His173Asn, His173Tyr
	GROS_g00285.t1	Unknown Protein	His215Gln, His215Gln, Tyr218_His224del
	GROS_g00374.t1	CBR-TYRA-2 Protein	Lys341Arg
	GROS_g00441.t1	CCHC zinc finger Protein	Ala12Ser
	GROS_g00460.t1	Unknown Protein, predicted to be outside the membrane, in the cytoplasm.	Met184Ile, Leu186Met, MetValLeu184IleValMet
	GROS_g00473.t1	Hypothetical Protein CBG13916	Ser447Arg, Ser447Arg
	GROS_g00495.t1	Alpha1,3-fucosyltransferase homologue	Arg234Lys
	GROS_g00504.t1	Protein XRN-2	Asn349Asp, Asn349Val
	GROS_g00529.t1	Hypothetical Protein LOAG_08316	Glu22Asp, Pro23Ser, Pro23Ser
	GROS_g00555.t1	Hypothetical Protein CBG02531	Glu267Asp, Glu267Asp
	GROS_g00694.t1	FKBP-type peptidyl-prolyl cis-trans isomerase-59, BmFKBP59	Gln179Glu
	GROS_g00768.t1	Unknown Protein, predicted to be outside the membrane, in the cytoplasm.	Ser85fs, Thr87fs
	GROS_g00784.t1	Protein AMT-1	Phe43Ser
	GROS_g00802.t1	Unknown Protein, predicted to be outside the membrane, in the cytoplasm.	Asn34Lys, Asn34Lys
	GROS_g00811.t1	Hypothetical Protein Y032_0093g2685	Gly46fs, Gly47fs, Leu48fs
	GROS_g00821.t1	Hypothetical Protein Y032_0186g1094	Ser567Pro, Asn566_Ser567delinsLys, Asn158Asp, SerSerAsn156ArgSerAsp, SerSerAsn156ArgSerAsp
	GROS_g00823.t1	Hypothetical Protein AaeL_AAEL013319	Cys50Arg
	GROS_g00863.t1	unnamed Protein product	Ser78Pro, Ser78Leu, SerPro78ProLeu
	GROS_g00929.t1	Histone deacetylase 11, partial	Asn340fs, Asn340Ser, Asn340Ser
	GROS_g00954.t1	Cytoplasmic trna 2-thiolation Protein 2	Ser379Asn, Ser379Thr, SerSer379ThrAsn
	GROS_g00969.t1	Protein F54D5.7	Thr51Ala
	GROS_g01019.t1	Protein B0361.9	Asp119Glu, Asp119Glu, Arg117_Asp119del
	GROS_g01127.t1	CBR-LIT-1 Protein	Thr52Ala, Thr52_Gln53delinsAlaAlaAla, Thr52Ala
	GROS_g01177.t1	unnamed Protein product	Asn80Ser, Asn80Lys, Asn80Ile
	GROS_g01224.t1	Hydrolase	Val241Ala, Val241Ser
	GROS_g01234.t1	Protein RGS-2, isoform c	Gln104Arg, Pro103_Gln104insProGlnProGln, GlnGlnGln104ProGlnPro
	GROS_g01271.t1	Larval opioid receptor	Ser619Pro
	GROS_g01340.t1	Protein RSKN-2, isoform a	Pro37_Pro38delinsLeu, Pro38del
	GROS_g01365.t1	Major facilitator superfamily MFS-1 domain containing Protein, partial	Gln327Lys
	GROS_g01367.t1	CBR-ACR-17 Protein	GlyAsp581ValGly, GlyAspArg581ValGlyLys, Asp582Gly
	GROS_g01384.t1	Protein CBR-RPY-1	His137Gln
	GROS_g01497.t1	Ulp1peptidase	Asn264Ser
	GROS_g01535.t1	Protein C25H3.11	Gly2410del, AsnLeuGln2495AspLeuHis
	GROS_g01601.t1	DHHC zinc finger domain containing Protein	Ser252Gly
	GROS_g01633.t1	Cuticule collagen	Gly163Asp, Gly163Val
	GROS_g01647.t1	Unknown Protein, predicted to be outside the membrane, in the cytoplasm.	Asp184Asn
	GROS_g01658.t1	C2 calcium-dependent membrane targeting and Copine domain containing Protein, partial	Arg9Gln, Arg9Pro
	GROS_g01681.t1	Unknown Protein, predicted to be outside the membrane, in the extracellular region.	Asp88Asn
	GROS_g01763.t1	Hypothetical Protein BRAFLDRAFT_99981	Ser180Thr, Ser180Pro
	GROS_g01778.t1	Hypothetical Protein CBG22514, partial	Val354Ile, ValVal354IleIle
	GROS_g01790.t1	Protein RGS-7, isoform e	Ala321Thr, Ala321Thr, Ala321Ile
	GROS_g01809.t1	Unknown Protein, predicted to be outside the membrane, in the extracellular region.	Ala536Glu, Ala536Asn
	GROS_g01849.t1	Hypothetical Protein ASU_10239	Gln289His
	GROS_g01945.t1	putative cytochrome b5	Ala36Thr
	GROS_g01955.t1	Hypothetical Protein ASU_09879	Val144Ile, Val144Leu
	GROS_g01966.t1	Unknown Protein, predicted to be outside the membrane, in the cytoplasm.	Thr18Ser
	GROS_g02008.t1	Unknown Protein	Lys90*, Lys90Glu, Leu91Phe
	GROS_g02032.t1	Copine family Protein	Ala2831Glu, Ala2831Leu
	GROS_g02084.t1	Hypothetical Protein Bm1_25695	Gln536His, Gln537del
	GROS_g02095.t1	MutS domain III family Protein	Gly543Asp
	GROS_g02103.t1	Hypothetical Protein LOAG_01892	Phe83Leu
	GROS_g02162.t1	PREDICTED: UPF0364 Protein C6orf211 homolog	Phe308Tyr, Phe308Ser
	GROS_g02163.t1	CRE-PST-1 Protein	Pro324Leu
	GROS_g02230.t1	Hypothetical Protein CBG23528	Thr348Ala
	GROS_g02257.t1	Hypothetical Protein CBG09661	Ser204Thr, Ser204Thr
	GROS_g02285.t1	Unknown Protein	Leu46fs, Arg45Gln
	GROS_g02286.t1	EGF-like domain containing Protein	Ala948Val
	GROS_g02355.t1	Unknown Protein, predicted to be outside the membrane, in the extracellular region.	Pro5Thr, Pro5Ser, Pro5Thr
	GROS_g02364.t1	General transcription factor III polypeptide 5	Ser380Asn, Ser380Thr
	GROS_g02368.t1	methyltransferase-like Protein 4	GluCysProPro150AsnPheProLeu, GluCysProPro150AsnCysProLeu, GluCysProPro150LysCysProLeu
	GROS_g02381.t1	Unknown Protein, predicted to be outside the membrane, in the extracellular region.	Gly95Ala, GlyGln95AlaLeu
	GROS_g02420.t1	Protein pellino-like Protein 2, partial	His208Gln, His208Arg, His208Arg
	GROS_g02438.t1	RecName: Full=Probable dihydropyrimidine dehydrogenase	Asp529Gly
	GROS_g02441.t1	Chorismate mutase *	His50Pro, Glu66Lys, GluGlu118LysLys
	GROS_g02461.t1	Hypothetical Protein Bm1_43530	Ala366Thr
	GROS_g02503.t1	Protein CBG08513	Ala79Val
	GROS_g02517.t1	Zinc finger, C2H2 type family Protein	Met239Ile, Met239Ile
	GROS_g02519.t1	Protein D1037.1	Ala826Val, AlaPro826ThrLeu
	GROS_g02521.t1	Unknown Protein, predicted to be outside the membrane, in the cytoplasm.	Asn34Ser
	GROS_g02550.t1	Hypothetical Protein ASU_14044	Ala152Thr, AlaThrIle152ThrMetVal
	GROS_g02554.t1	Hypothetical Protein NECAME_08926	Ala357Ser
	GROS_g02565.t1	TPR Domain containing Protein	Phe1089Leu, LeuSerPhe1087PheProLeu, LeuSerPhe1087PheSerLeu
	GROS_g02598.t1	Hypothetical Protein Y032_0011g1302	Ala678_Ala679delinsThr, Ala679_Ala680delinsVal, Ala680del
	GROS_g02669.t1	Calcium binding EGF domain containing Protein	Lys711Asn
	GROS_g02802.t1	Protein Y73F8A.5	Pro536Ala
	GROS_g02804.t1	CBR-UNC-82 Protein	Ser1995Asn
	GROS_g02862.t1	ribosomal Protein L16 containing Protein	Glu203Gln, Glu203Gly, Glu203Arg
	GROS_g02947.t1	Unknown Protein, predicted to be outside the membrane, in the cytoplasm.	Ile274Val, IleIle273ValLeu
	GROS_g02977.t1	Hypothetical Protein CRE_14851	Lys466Glu
	GROS_g02989.t1	Protein C23H4.3	IleGlu796ThrAla, Ile796_Glu797delinsLys
	GROS_g03016.t1	Hypothetical Protein	Ser908Cys
	GROS_g03038.t1	Hypothetical Protein CRE_03460	Glu113Lys, Asp111_Asp112dup
	GROS_g03062.t1	Hypothetical Protein Y032_0016g2918	ThrSerAspIlePhePheGln114IleSerAspIlePhePheLys, ThrSerAspIlePhePheGln114IleSerAspAsnPhePheLys, AspIlePhePheGln116GluIlePhePheLys
	GROS_g03091.t1	Unknown Protein	His787Tyr, His787del, Val106Ile, Val106Leu
	GROS_g03117.t1	Pctaire class cell cycle kinase Protein 1, isoform b	Gly151Ser
	GROS_g03179.t1	Hypothetical Protein Y032_0006g2968	Pro381Leu, Arg380_Pro381insSer, Pro381dup
	GROS_g03191.t1	Unknown Protein, predicted to be outside the membrane, in the cytoplasm.	Ala190Pro, Ala190Pro, Ala190Val
	GROS_g03279.t1	Arginine-tRNA-Protein transferase, C terminus containing Protein	Gly400Ser
	GROS_g03282.t1	neurabin Protein 1	Pro191Ser, Pro191Ser
	GROS_g03305.t1	Uncharacterized Protein F10E9.4	Val127Met, Val127Leu
	GROS_g03404.t1	Lecithin:cholesterol acyltransferase family Protein	Ser177Leu, Ser177Leu
	GROS_g03421.t1	Nuclear anchorage Protein 1	Ser807Ala, HisSer806ArgAla
	GROS_g03466.t1	Unknown Protein	Asp591His, Asp591Tyr
	GROS_g03518.t1	Hypothetical Protein Csp3_JD06.003	His29fs, Ile30Phe, His29_Ile30delinsLeu
	GROS_g03528.t1	NLI interacting factor-like phosphatase family Protein	Ala198Thr, Ala198Pro
	GROS_g03574.t1	Protein WHT-2	Ser52Asn
	GROS_g03605.t1	Unknown Protein, predicted to be outside the membrane, in the cytoplasm.	Ala223Val, AlaAla223GlyVal
	GROS_g03614.t1	Protein LGC-40	Thr428Ala
	GROS_g03622.t1	Alcohol dehydrogenase class 3	Thr420Ile, Ser419Thr, SerThr419ProIle
	GROS_g03632.t1	Unknown Protein, predicted to be outside the membrane, in the extracellular region.	Arg69Gln, Lys68_Arg69insGln
	GROS_g03646.t1	Protein GES-1	Ala335Gly
	GROS_g03681.t1	Groucho/TLE N-terminal Q-rich domain containing Protein	Asn140_Met142del
	GROS_g03798.t1	Unknown Protein, predicted to be outside the membrane, in the cytoplasm.	Arg104Lys, ArgArg103LysLys, ArgArgLeuLys103LysLysLeuArg
	GROS_g03814.t1	Unknown Protein	Asp315fs, Thr314Ile
	GROS_g03815.t1	Protein K01B6.3	Gln500Glu
	GROS_g03861.t1	Protein CYP-33C2	Gly154Glu, Gly154Glu
	GROS_g03913.t1	Carboxyl transferase domain-containing Protein	Ala801Pro, Ala801Ser
	GROS_g03929.t1	Protein C10E2.6	Val185Ile, Val185Phe
	GROS_g03937.t1	PDZ-domain Protein scribble	Glu463Asp, Gly465Arg, Glu463_Glu464delinsAspGluArg
	GROS_g03957.t1	Putative carbonic anhydrase 5 precursor	Thr4Ile
	GROS_g04002.t1	Zinc transporter SLC39A7	Glu28Gly, Glu28_Ser29delinsAsp
	GROS_g04004.t1	phosphoglycerate mutase family Protein	Met145Val, Met145Leu
	GROS_g04008.t1	Unknown Protein	Ser148Leu
	GROS_g04047.t1	Zinc finger domain containing Protein	Val568Met
	GROS_g04059.t1	DEAD/DEAH box helicase family Protein	Ser661Ala, Ser661_Gly666del
	GROS_g04092.t1	Goliath Protein	Leu8Phe, Leu8_Ser9insThrIle, Leu8_Ser9insThrIle
	GROS_g04100.t1	Hypothetical Protein LOAG_13260	Gln84Glu, Gln84Glu, Gln84Glu
	GROS_g04105.t1	Hypothetical Protein LOAG_13467	Ala683Val
	GROS_g04158.t1	RNase3 domain containing Protein	Gly49Glu
	GROS_g04165.t1	Acyltransferase family Protein	Ala243Val, Leu245Ile, Ala243_Thr248del
	GROS_g04197.t1	Protein NPR-31	Glu238Lys, Glu238Lys
	GROS_g04293.t1	Hypothetical 60.2 kDa Protein T27F2.1 in chromosome V	Arg5Lys, Arg5Lys
	GROS_g04303.t1	RibonucleaseD	Ser142Ile, SerGly142AsnCys
	GROS_g04313.t1	Protein CBG18914	Val201Ile, Val201Ile
	GROS_g04323.t1	Pip kinase Protein 2	Pro326Leu
	GROS_g04330.t1	Kelch motif family Protein	Pro353Ser
	GROS_g04337.t1	Protein ZK792.7	Leu45Ser
	GROS_g04358.t1	Unknown Protein	Asn191Thr, Asn191Thr, Thr207Leu, Thr207Asn
	GROS_g04365.t1	Domain of unknown function DUF148	Asp166Asn, Asp166Asn
	GROS_g04410.t1	Protein CATP-2	Glu1016Ala, Glu1016Thr, Thr1021Asn, Thr1021Ile
	GROS_g04416.t1	Unknown Protein, predicted to be outside the membrane, in the cytoplasm.	Ala333Val
	GROS_g04439.t1	piezo-type mechanosensitive ion channel component 1	Gly1564Glu, Ser2202Thr, Ser2202Ala
	GROS_g04450.t1	SH2 domain containing Protein	Leu3Ile, Leu3Pro
	GROS_g04456.t1	Hypothetical Protein LOAG_02913	Ser93Phe
	GROS_g04466.t1	BED zinc finger	Gly154Asp, Gly154Asp
	GROS_g04474.t1	Unknown Protein	Gly6Arg, Ala8_Ala9delinsVal, GlyPro6ArgLeu, Gly54Glu, GlyIle54GluThr
	GROS_g04484.t1	DNA excision repair Protein ERCC-6	Lys820Asn, Asp821Glu, Asp821_Glu823del, Ser856Asn, Ser856Asn, Ser908Asn, Ser908Asn
	GROS_g04496.t1	Protein CYP-13A8	Val238Phe, Val238Phe
	GROS_g04497.t1	Unknown Protein, predicted to be outside the membrane, in the extracellular region.	Met37Thr
	GROS_g04534.t1	Unknown Protein	Ser680Asn, Ser680Asn
	GROS_g04564.t1	Unknown Protein	Ser512Thr
	GROS_g04573.t1	Hypothetical Protein CRE_04077	Ser347Phe, Ser347Ile, Ser347Val
	GROS_g04599.t1	Unknown Protein, predicted to be outside the membrane, in the extracellular region.	Thr466Ile, Pro146Ser, Pro146Phe
	GROS_g04658.t1	Androgen receptor, partial	Gly278Ser
	GROS_g04783.t1	GTP-ase activating Protein for Arf containing Protein	Ser351dup, Ser351dup, Ser351_Leu352insGly
	GROS_g04798.t1	CBR-VHA-19 Protein	Asn29fs, Lys28Arg, Lys28Arg
	GROS_g04817.t1	Skp1 related Protein 18-like *	Ala84Val
	GROS_g04885.t1	Cadherin domain containing Protein	Ala1214Gly
	GROS_g04895.t1	Protein GCY-14	Ser369Thr, GluGlySer367AspGluThr, Ser369Thr
	GROS_g04904.t1	Hypothetical Protein Bm1_10485	Thr650Pro, Ala233Val
	GROS_g04912.t1	Unknown Protein, predicted to be outside the membrane, in the extracellular region.	Ala54Thr
	GROS_g04915.t1	phosphoglycerate mutase family Protein	Pro92Arg, Pro92Arg
	GROS_g04952.t1	Protein RPN-2, isoform a	Ser678Gly
	GROS_g04953.t1	family with sequence similarity 31, member B	Asp472Glu, Asp472Glu
	GROS_g04971.t1	Protein K01A6.6, isoform b	Ala196Thr, Ala196Ile, Ala196Thr
	GROS_g05130.t1	Unknown Protein	Val352Gly, Val352_Asn354delinsGly
	GROS_g05168.t1	Protein Y39A3CL.4, isoform c	Glu119Asp
	GROS_g05177.t1	Ubiquitin carboxyl-terminal hydrolase family Protein *	Gly810Ala, GlyLeu810GluMet, Trp145Ser, Trp145Leu
	GROS_g05200.t1	Ubiquitin-conjugating enzyme family Protein	Gly638Ala, Gly638Ala
	GROS_g05267.t1	rabenosyn-5	Leu448Arg, Leu448delinsAlaPro
	GROS_g05268.t1	Unknown Protein	Val115Leu, Val115Phe
	GROS_g05287.t1	Unknown Protein, predicted to be outside the membrane, in the cytoplasm.	Met409Ile, Met409Ile
	GROS_g05351.t1	rapamycin-insensitive companion of mtor	Ile135Thr, IleVal135ThrLeu
	GROS_g05364.t1	CRE-TAG-241 Protein	Ser290Leu, Ala289Val
	GROS_g05388.t1	Hypothetical Protein Y032_0015g2813	Met184Val, Met184Leu
	GROS_g05433.t1	PHD-finger family Protein	AlaValGluAla1313ValLeuGlyThr, Val1314del
	GROS_g05434.t1	Hypothetical Protein CBG12638	Asn183Thr, Asn183Ser
	GROS_g05467.t1	DNA damage-binding Protein 1	Met600Ile
	GROS_g05554.t1	Piwi domain containing Protein	Val400Ile, Val400Cys
	GROS_g05587.t1	Protein Bm13690	Met11Thr
	GROS_g05635.t1	regulator of microtubule dynamics Protein 1	Phe163Ile, Phe163Leu
	GROS_g05669.t1	Protein KQT-1, isoform a	Phe850Leu, Ser168Phe, Lys166_Ser168delinsAsn
	GROS_g05680.t1	putative calcium binding EGF domain Protein	Phe1959Leu
	GROS_g05729.t1	CRE-SAX-7 Protein	Ser680Pro, Ser680delinsAlaLeu, Ser680_Ala681del
	GROS_g05747.t1	Hypothetical Protein	Met111Leu
	GROS_g05843.t1	Cytochrome b5	Glu70Lys, ThrGlu69SerLys
	GROS_g05935.t1	Protein E01A2.2, isoform a	Met396Val, MetVal396ValIle
	GROS_g05985.t1	GJ22401	AsnGlnLysGlnSer250AspGlnLysArgAla, AsnGlnLysGlnSerLys250AspGlnLysGlnThrTrp, Asn250_Lys255del
	GROS_g06000.t1	ABC transporter substrate-binding Protein	Ser322Asn, Ser322Met, Ser322Asn
	GROS_g06002.t1	Poly(A) polymerase and Nucleotidyltransferase domain containing Protein	Arg342His
	GROS_g06045.t1	Protein GLNA-2	Ser822Asn, SerGly822ArgVal, SerGly822HisVal
	GROS_g06101.t1	CBR-MML-1 Protein	Ile41Val, Ile41Val
	GROS_g06103.t1	Hypothetical Protein ASU_00751	Ser27Gly, SerCys27GlyTyr
	GROS_g06132.t1	spliced leader Protein	Asp88Glu
	GROS_g06141.t1	Putative arsenical pump-driving ATPase	Ser199Ala, Ser199Thr
	GROS_g06214.t1	ATPase	Val317Ile
	GROS_g06247.t1	Protein C05D11.7, isoform a	Gln507Arg, Gln507Arg
	GROS_g06252.t1	TolA Protein	Val229Ala
	GROS_g06269.t1	Unknown Protein, predicted to be outside the membrane, in the cytoplasm.	Met250Leu, MetVal250SerPhe
	GROS_g06278.t1	Protein polybromo-1	Gln23_Gln25delinsHisGlu, Gln26_Gln27insLys, Gln27del
	GROS_g06301.t1	jmjC domain containing Protein	Met319Leu, Met319Val
	GROS_g06325.t1	Unknown Protein	Asn59delinsAspAspValAspAsp, Asn59Asp, Asn59Tyr, Gly101Arg, AspGly100GluGlu
	GROS_g06347.t1	Protein UNC-130	Val35Leu
	GROS_g06379.t1	Hypothetical Protein SRAE_X000091800	Glu379Asp, Gln380del
	GROS_g06404.t1	Hypothetical Protein CBG20766	Ala1256Val, Ala1256Val, Asp1901Ala
	GROS_g06419.t1	Cadherin domain containing Protein	Val2625Ile
	GROS_g06454.t1	Protein ACS-17	Ala698Gly, AlaVal698GlyIle
	GROS_g06456.t1	Unknown Protein	Glu191Asp, GluArgPro191AspArgSer, Pro193Ser
	GROS_g06478.t1	Hypothetical Protein CBG12481	Ile137Val
	GROS_g06480.t1	piwi domain-containing Protein	Val284Ile
	GROS_g06501.t1	phosphatidylethanolamine-binding Protein	Phe65Leu
	GROS_g06506.t1	WW domain containing Protein	Val696Asp, Val696Ala
	GROS_g06512.t1	Probable ATP-dependent RNA helicase A	Val602Ile, Val602Leu
	GROS_g06534.t1	Unknown Protein	CysTyrVal337ArgTyrAla, CysTyrVal337ArgTyrAla, CysTyrVal337ArgTyrAla, Thr137Ala, Thr136_Ala138delinsAlaThr, Thr137_Ala138insThrAla
	GROS_g06641.t1	CBN-UGT-62 Protein	Tyr538Phe, AlaTyr537SerTrp, Tyr538Trp
	GROS_g06668.t1	Hypothetical Protein X975_02723, partial	Ile714Leu
	GROS_g06727.t1	Hypothetical Protein CBG23685	Arg815_Ala827delinsSerVal, Thr821_Thr823delinsIleThrThrAla, AlaThr822ThrAla
	GROS_g06736.t1	D-3-phosphoglycerate dehydrogenase	Ala287Thr
	GROS_g06737.t1	Unknown Protein, predicted to be outside the membrane, in the cytoplasm.	Asp123Glu
	GROS_g06759.t1	Unknown Protein, predicted to be outside the membrane, in the extracellular region.	Leu42Pro
	GROS_g06783.t1	Zinc transporter SLC39A7	Ala220Thr, AlaAsp220ThrAsn
	GROS_g06786.t1	Bromodomain containing Protein	Gln1459Glu
	GROS_g06844.t1	Unknown Protein	Gln38_Thr39insPro, Gln38dup, Gln37_Gln38del
	GROS_g06918.t1	CBN-EAT-4 Protein	Pro613fs, Pro613Thr, Pro613Gln
	GROS_g06931.t1	myosin-8	Ser630Leu
	GROS_g06989.t1	Protein SAMS-3, isoform a	Lys122Arg
	GROS_g07045.t1	CBR-EGL-8 Protein	Glu486Asp
	GROS_g07062.t1	NADPH-dependent diflavin oxidoreductase	Ile19Thr
	GROS_g07292.t1	DEAD/DEAH box helicase family Protein	Ala488_Leu496delinsGluSerArgArgAlaProLysMet, Asn489Ser, AsnGlyLysAlaLeuProLysLeu489SerGlyGluAlaLeuProAsnMet
	GROS_g07316.t1	Receptor family ligand binding region containing Protein	Ala1070Gly, Ala1070Val
	GROS_g07449.t1	UDP-glucose:GlycoProtein Glucosyltransferase containing Protein	Pro787Ser, Pro787Leu, Pro787Met
	GROS_g07461.t1	Zinc knuckle family Protein	Pro281Ala
	GROS_g07498.t1	FHA domain Protein, partial	Asp969Glu, Asp969Glu
	GROS_g07510.t1	Hypothetical Protein CBG07084	Met20fs, Gln18His
	GROS_g07530.t1	Hypothetical Protein Y032_0001g390	Leu74Ser
	GROS_g07559.t1	Unknown Protein, predicted to be outside the membrane, in the extracellular region.	Ala147Ser
	GROS_g07578.t1	Unknown Protein, predicted to be outside the membrane, in the extracellular region.	Asn105Asp, GlnAsn104ArgAsp
	GROS_g07617.t1	CRE-UNC-22 Protein	Ser2185fs, Ser2185Val
	GROS_g07676.t1	Hypothetical Protein	Thr2036Lys, Thr2037Ala
	GROS_g07764.t1	Protein GGR-2, isoform a	Gly513Asp, Gly513_Ala514insAsp
	GROS_g07810.t1	Unknown Protein	Thr47Asn, ThrHis47AsnAsn
	GROS_g07846.t1	Protein GNRR-6	Gln395Lys, Gln395Lys
	GROS_g07878.t1	Hypothetical Protein CBG03955	Glu45Gly, Glu45Gly, Glu45Arg
	GROS_g07893.t1	Anaphase-promoting complex subunit 11 RING-H2 finger	Gly80Glu
	GROS_g07916.t1	SWIM zinc finger family Protein	Gly753Cys, Gly753Thr
	GROS_g07925.t1	mitochondrial RNA polymerase, partial	Thr460Ala
	GROS_g07966.t1	Hypothetical Protein LOAG_04289	Lys90Asn, Lys90Asp
	GROS_g07968.t1	Pectate lyase 1 *	Gly212Lys
	GROS_g07971.t1	PREDICTED: uncharacterized Protein LOC100907797	Glu1978_Glu1979delinsAsp, Phe1976_Glu1977delinsIle, PheGluGluGlu1976IleGluGluGln
	GROS_g07972.t1	PREDICTED: uncharacterized Protein LOC100877061	Asp1480Ala, Glu1481Gln, AspGlu1480AlaLys
	GROS_g07996.t1	Hypothetical Protein CBG14695	Asn1225Thr, Thr1226Asn, Thr1226del, Val1490Leu, SerVal1489PheLeu
	GROS_g08005.t1	Alcohol dehydrogenase transcription factor Myb/SANT-like	Ala432Thr, Ala432Ser
	GROS_g08007.t1	Ubiquitinylhydrolase 1	Val7Ile, Val7Leu
	GROS_g08019.t1	Myosin tail family Protein	Leu1180Ser
	GROS_g08182.t1	zgc:100814 Protein	Ser166Asn, Ser166Thr
	GROS_g08236.t1	CBR-RBC-1 Protein	Asp508Gly
	GROS_g08307.t1	Lamp family Protein lmp-1	Leu327Ile, Leu327Pro, Leu327Asn
	GROS_g08392.t1	Hypothetical Protein LOAG_00977	Val221Ile, Val221Phe
	GROS_g08461.t1	APC-related Protein 1	Val721Ala
	GROS_g08498.t1	Hypothetical RING finger Protein R06F6.2 in chromosome II, putative	Ser316Asn
	GROS_g08513.t1	Hypothetical Protein Y032_0049g1745	Ser11Arg
	GROS_g08547.t1	Hypothetical Protein CAEBREN_07082	Met743Lys, MetPheMet741IlePheAsn, MetPheMet741IlePheThr
	GROS_g08592.t1	Hypothetical Protein LOAG_16930	Thr645fs, Thr645Asn
	GROS_g08838.t1	LSM domain	Gln238Glu
	GROS_g08843.t1	Unknown Protein	Ser210Thr, Pro211Ala, SerPro210ThrLeu
	GROS_g08871.t1	Unknown Protein, predicted to be outside the membrane, in the extracellular region.	Val87Phe
	GROS_g08880.t1	Unknown Protein, predicted to be outside the membrane, in the extracellular region.	Asn952Ser, Asn952Ser
	GROS_g08912.t1	Hypothetical Protein CAEBREN_28137	Phe1042Leu, Ser1043Asn, Phe1042Leu
	GROS_g08930.t1	Hypothetical Protein SRAE_X000091800	Ser357Asn, Ser357Thr
	GROS_g08956.t1	PLP synthase *	Ala280Ser
	GROS_g09011.t1	Unknown Protein, predicted to be outside the membrane, in the cytoplasm.	Gly482Glu, Gly482Val
	GROS_g09066.t1	Protein ZTF-2	Asn293Ser
	GROS_g09112.t1	PREDICTED: tartrate-resistant acid phosphatase type 5 isoform X3	Asn107Lys, Asn107_Lys110delinsLysGlyAsn, AsnAlaLeuLysAla107LysGlyLeuAsnPro
	GROS_g09199.t1	Regulator of nonsense transcripts 1 homolog	Ala267Val
	GROS_g09241.t1	Unknown Protein, predicted to be outside the membrane, in the extracellular region.	AspGly359AsnGlu, AspGlyPro359AsnGlyAla, AspGlyPro359AsnGluLeu
	GROS_g09371.t1	MATH domain containing Protein	Ser1371Pro, SerAla1371ProThr
	GROS_g09408.t1	CBR-ADT-1 Protein	His1259Arg
	GROS_g09411.t1	CG14616-PC	Cys772Phe
	GROS_g09414.t1	Unknown Protein, predicted to be outside the membrane, in the cytoplasm.	Leu120Ser, Leu120Phe
	GROS_g09436.t1	Unknown Protein, predicted to be outside the membrane, in the cytoplasm.	Val193Met
	GROS_g09466.t1	Conserved Hypothetical Protein	Leu319fs, Glu322Asp, Leu319_Thr323delinsSer
	GROS_g09540.t1	Unknown Protein	Ala533Thr, AlaGlu533ThrLys
	GROS_g09592.t1	Unknown Protein, predicted to be outside the membrane, in the extracellular region.	Lys187fs, Lys187Glu
	GROS_g09622.t1	Hypothetical 35.6 kDa Protein ZK1073.1 in chromosome X, putative	Thr97Asn, Thr97Asn
	GROS_g09643.t1	Unknown Protein	Ter83Ter
	GROS_g09740.t1	CBR-ROM-5 Protein	Lys264Gln, Lys264Gln
	GROS_g09847.t1	signal peptide peptidase family Protein	Ala297Ser, GlnAla296AlaSer
	GROS_g09885.t1	Hypothetical Protein NECAME_09046	Ile312Asn, Ile312Ser
	GROS_g09970.t1	Cytochrome P450	Ile275Val, Ile275Val
	GROS_g10000.t1	Protein PYR-1	Arg1302Gly, Arg1302Gly
	GROS_g10006.t1	Unknown Protein, predicted to be outside the membrane, in the extracellular region.	Lys77Gln
	GROS_g10017.t1	Protein Bm7351, isoform a	Ser1309Phe, ArgArgArg1797GlnArgGln, Arg1800dup, Arg1800del
	GROS_g10176.t1	Rnp	Ser28Leu, Ser28Leu
	GROS_g10204.t1	Unknown Protein, predicted to be outside the membrane, in the extracellular region.	Gln29Glu, Gln29Glu
	GROS_g10220.t1	CBR-PGP-4 Protein	Asp110Asn, Asp110Asn
	GROS_g10297.t1	Unknown Protein	Ala1283Thr, Ala1283Ser
	GROS_g10400.t1	Hypothetical Protein Bm1_25540	Glu977fs, Glu977Lys
	GROS_g10410.t1	Exocyst complex component 7	Lys22Thr
	GROS_g10512.t1	Phosphatase regulatory subunit family Protein	Pro160Ser, Pro160Ser, Ser27Pro, MetSer26IlePro
	GROS_g10572.t1	Dolichol monophosphate mannose synthase	Lys138Asn, Lys138Asp
	GROS_g10740.t1	Lipase family Protein	p.Leu22_Phe23insLeuIlep.Leu22_Phe23del
	GROS_g10811.t1	CBR-ECH-2 Protein	Thr7Ala, Thr7Ser, Ala232Asp, Ala232Gly
	GROS_g10872.t1	Glutathione S-transferase *	Pro64Gln, Pro64Leu, Met1773_Pro1776delinsSer, Pro1776Ser
	GROS_g10892.t1	Unknown Protein, predicted to be outside the membrane, in the extracellular region.	Asn551Asp, Asn551del
	GROS_g10893.t1	Unknown Protein	Ala117Thr
	GROS_g10905.t1	CRE-HOE-1 Protein	Gln627His
	GROS_g11003.t1	GDP-fucose Protein O-fucosyltransferase 1 precursor	Ser314Gly
	GROS_g11029.t1	Unknown Protein, predicted to be outside the membrane, in the cytoplasm.	Val346Ile
	GROS_g11034.t1	Unknown Protein	Lys674Arg
	GROS_g11055.t1	Protein F01G10.10	Asn499Ser, Arg498_Gln500del
	GROS_g11063.t1	Hypothetical Protein Bm1_47175	Val222Met, Val222Leu, ValVal222LeuIle
	GROS_g11200.t1	Beta-1,4-endoglucanase-4 *	Ile386Lys
	GROS_g11235.t1	Protein UNC-80, isoform a	Ser804Leu
	GROS_g11440.t1	Unknown Protein, predicted to be outside the membrane, in the extracellular region.	Gly117Glu
	GROS_g11483.t1	Ankyrin repeat and BTB/POZ domain-containing Protein 2	Asn438Asp, AsnAsp438AspHis
	GROS_g11518.t1	Protein NPR-20	Ala284delinsGluProSer, Ala284delinsGluProAsnSer
	GROS_g11546.t1	Rab6-interacting Protein, putative	Asn1087_Asp1094delinsLysLysGluMetAsnAsnAsn, Lys1088_Asn1096del, Lys1088_Asp1094delinsAsn
	GROS_g11565.t1	Protein C52D10.1	Met670Ile, Met670Ile
	GROS_g11704.t1	Protein K07C11.4	Trp211Cys, TrpLys211LeuAsp
	GROS_g11750.t1	Cyclin C	Val47Met, Val47Met, Val47Ile
	GROS_g11752.t1	Protein E04A4.5	Thr321Ala
	GROS_g11754.t1	Protein C35D10.6	Leu102Ser
	GROS_g11762.t1	Protein PRO-3	Arg34Lys, Arg34Lys
	GROS_g11994.t1	Protein F49E12.7	Arg208Gln
	GROS_g12001.t1	Unknown Protein	Lys1803Arg, Lys1803Ser, Thr2051Ala
	GROS_g12138.t1	Unknown Protein	Asp89Asn, Ser31Asn
	GROS_g12241.t1	Protein ADOR-1, isoform a	Leu37Ile, Ile78fs, Ile78Leu, Ile78Phe
	GROS_g12283.t1	Hypothetical Protein ASU_07802	Pro91Leu, Pro91Ser
	GROS_g12326.t1	Protein NCX-1, isoform a	Val310Met
	GROS_g12355.t1	Probable molybdopterin binding domain containing Protein	Val706Ile
	GROS_g12361.t1	Unknown Protein	Pro172Gln, Pro172Ala
	GROS_g12365.t1	Hypothetical Protein ASU_01837	Thr93Ala
	GROS_g12374.t1	Protein UNC-10, isoform a	His590Arg
	GROS_g12418.t1	Hypothetical Protein WUBG_12888, partial	Ser181Thr, Ser181Pro
	GROS_g12448.t1	MMS19 nucleotide excision repair Protein homolog	Ala692Asp, Ala692Pro, Ala692Pro
	GROS_g12533.t1	RE24065p	Ser205_Pro207delinsLeu, Pro207Ser
	GROS_g12619.t1	PT repeat family Protein	Lys77Arg, LysGly77ArgArg
	GROS_g12650.t1	Unknown Protein, predicted to be outside the membrane, in the extracellular region.	Ala79Thr, Ala79Pro, AlaPro79ThrThr
	GROS_g12678.t1	CBR-CHA-1 Protein	Ile357Val, Ile357Val, Ile357Val
	GROS_g12698.t1	Hypothetical Protein, variant	Ala421Thr
	GROS_g12800.t1	Hypothetical Protein Bm1_21125	Asn18Asp
	GROS_g12824.t1	AT08590p	Asn3Ser
	GROS_g12988.t1	Protein UBR-1	Thr76Ile
	GROS_g13042.t1	Protein NPR-16, isoform b	Ser513Asn, Ser513Ile, Ser595Asn, Ser595Thr
	GROS_g13121.t1	Putative gland Protein G19B10 *	Arg100His, ArgLeu100SerSer
	GROS_g13161.t1	Ets-domain containing Protein	Ala193Val, Glu190_Gln195del
	GROS_g13240.t1	Unknown Protein, predicted to be outside the membrane, in the extracellular region.	Gln128Pro, Gln128del
	GROS_g13270.t1	Unknown Protein	Tyr252Ser
	GROS_g13408.t1	Unknown Protein	Gly373Asp
	GROS_g13411.t1	Tyrosine-Protein kinase abl-1	Gly577Ala
	GROS_g13464.t1	Unknown Protein	Gly80Asp, Gly80Asn
	GROS_g13468.t1	Unknown Protein	Arg6His, Arg6Leu
	GROS_g13479.t1	ATP-binding cassette	Leu97Phe
	GROS_g13520.t1	Calcium binding EGF domain containing Protein	Asp265Ala, AspPro265GlyGln
	GROS_g13534.t1	Unknown Protein	LeuGluAla317ThrGluThr, LeuGluAlaThrSer317ThrGluThrAsnLeu, LeuGluAlaThrSer317ThrGluThrThrLeu
	GROS_g13694.t1	Hypothetical tyrosinase-like Protein F21C3.2 in chromosome I, putative	Arg574Gln, Arg599Pro, Arg599Leu
	GROS_g13722.t1	Protein CDH-8, isoform e	Gly342Asp
	GROS_g13821.t1	Unknown Protein	Leu98Phe
	GROS_g13853.t1	Hypothetical Protein LOAG_10199	Val58Ala
	GROS_g13881.t1	Unknown Protein	Lys109Arg
	GROS_g13977.t1	Unknown Protein	CysSerSer16*, Ser15_Ser17delinsArgCys, Ser17_Ser18insAsnThrSer
	GROS_g14157.t1	RBP-1 *	Gly90Arg, Gly90Cys
	GROS_g14180.t1	RBP-1 *	Glu222Lys, GluPhe222LysSer
	GROS_g14183.t1	Unknown Protein	Trp469Cys, Trp469Arg, Asn497Lys, Asn497Lys
	GROS_g14206.t1	putative Prion-like-(q/n-rich)-domain-bearing Protein Protein 51	Ser332Asn

## Sheet: prob90-aa-homozyg
SeqID	Description
GROS_g00043.t1	CRE-CGR-1 protein [Caenorhabditis remanei] &gt;gi|308238681|gb|EFO82633.1| CRE-CGR-1 protein [Caenorhabditis remanei] phospholipid binding
GROS_g00096.t1	nuclear receptor NHR-34 [Caenorhabditis elegans] sequence-specific DNA binding transcription factor activity Nuclear hormones receptors DNA-binding region signature.
GROS_g00119.t1
GROS_g00172.t1	Protein PDI-3 [Caenorhabditis elegans] &gt;gi|3877997|emb|CAB07480.1| Protein PDI-3 [Caenorhabditis elegans] &gt;gi|20065721|dbj|BAB88817.1| ceERp57 [Caenorhabditis elegans] Proteindisulfide-isomerase. antigen processing and presentation of peptide antigen via MHC class I Antigen processing and presentation Region of a membrane-bound protein predicted to be outside the membrane, in the extracellu…
GROS_g00200.t1	Hypothetical protein CAEBREN_31326 [Caenorhabditis brenneri] protein binding Chemokine signaling pathway
GROS_g00225.t1	Elongation factor Tu GTP binding domain
GROS_g00285.t1
GROS_g00374.t1	CBR-TYRA-2 protein [Caenorhabditis briggsae] &gt;gi|187030712|emb|CAP30216.1| Protein CBR-TYRA-2 [Caenorhabditis briggsae] serotonin receptor activity Neuroactive ligand-receptor interaction Region of a membrane-bound protein predicted to be outside the membrane, in the cytoplasm.
GROS_g00441.t1	CCHC zinc finger protein [Trypanosoma brucei] RNAhelicase. double-stranded DNA binding DNA replication
GROS_g00460.t1	Region of a membrane-bound protein predicted to be outside the membrane, in the cytoplasm.
GROS_g00473.t1	Hypothetical protein CBG13916 [Caenorhabditis briggsae] &gt;gi|187028264|emb|CAP32643.1| Protein CBG13916, partial [Caenorhabditis briggsae] Region of a membrane-bound protein predicted to be outside the membrane, in the cytoplasm.
GROS_g00495.t1	alpha1,3-fucosyltransferase homologue [Brugia malayi] 3-galactosyl-N-acetylglucosaminide4-alpha-L-fucosyltransferase. Golgi apparatus Various types of N-glycan biosynthesis Region of a membrane-bound protein predicted to be outside the membrane, in the cytoplasm.
GROS_g00504.t1	Protein XRN-2 [Caenorhabditis elegans] &gt;gi|218511968|sp|Q9U299.2|XRN2_CAEEL RecName: Full=5&apos;-3&apos; exoribonuclease 2 homolog [Caenorhabditis elegans] &gt;gi|189309813|emb|CAB54449.2| Protein XRN-2 [Caenorhabditis elegans] mitotic sister chromatid segregation Ribosome biogenesis in eukaryotes XRN 5'-3' exonuclease N-terminus
GROS_g00529.t1	Hypothetical protein LOAG_08316 [Loa loa] protein binding Region of a membrane-bound protein predicted to be outside the membrane, in the cytoplasm.
GROS_g00555.t1	Hypothetical protein CBG02531 [Caenorhabditis briggsae] cytokinesis Endocytosis
GROS_g00694.t1	FKBP-type peptidyl-prolyl cis-trans isomerase-59, BmFKBP59 [Brugia malayi] Peptidylprolylisomerase. protein peptidyl-prolyl isomerization
GROS_g00768.t1	Region of a membrane-bound protein predicted to be outside the membrane, in the cytoplasm.
GROS_g00784.t1	Protein AMT-1 [Caenorhabditis elegans] &gt;gi|1703293|sp|P54145.1|AMT1_CAEEL RecName: Full=Putative ammonium transporter 1 [Caenorhabditis elegans] &gt;gi|351047584|emb|CCD63261.1| Protein AMT-1 [Caenorhabditis elegans] response to hypoxia Region of a membrane-bound protein predicted to be outside the membrane, in the cytoplasm.
GROS_g00802.t1	Region of a membrane-bound protein predicted to be outside the membrane, in the cytoplasm.
GROS_g00811.t1	Hypothetical protein Y032_0093g2685 [Ancylostoma ceylanicum] Region of a membrane-bound protein predicted to be outside the membrane, in the cytoplasm.
GROS_g00821.t1	Hypothetical protein Y032_0186g1094 [Ancylostoma ceylanicum]
GROS_g00823.t1	Hypothetical protein AaeL_AAEL013319 [Aedes aegypti] &gt;gi|108870213|gb|EAT34438.1| AAEL013319-PA [Aedes aegypti] G1/S transition of mitotic cell cycle mRNA surveillance pathway EF-hand calcium-binding domain.
GROS_g00863.t1	unnamed protein product [Haemonchus contortus] p53 binding Focal adhesion
GROS_g00929.t1	Histone deacetylase 11, partial [Bos mutus] Histonedeacetylase. histone deacetylase complex
GROS_g00954.t1	cytoplasmic trna 2-thiolation protein 2 [Ascaris suum] tRNA binding Sulfur relay system Protein of unknown function (DUF2392)
GROS_g00969.t1	Protein F54D5.7 [Caenorhabditis elegans] &gt;gi|2492633|sp|Q20772.1|GCDH_CAEEL RecName: Full=Probable glutaryl-CoA dehydrogenase, mitochondrial; Short=GCD; Flags: Precursor [Caenorhabditis elegans] &gt;gi|3877512|emb|CAA91333.1| Protein F54D5.7 [Caenorhabditis elegans] Acyl-CoAoxidase. fatty-acyl-CoA binding alpha-Linolenic acid metabolism Acyl-CoA dehydrogenases signature 2.
GROS_g01019.t1	Protein B0361.9 [Caenorhabditis elegans] &gt;gi|1730631|sp|Q10952.1|YMP9_CAEEL RecName: Full=Uncharacterized protein B0361.9; Flags: Precursor [Caenorhabditis elegans] &gt;gi|373253803|emb|CCD61824.1| Protein B0361.9 [Caenorhabditis elegans]
GROS_g01127.t1	CBR-LIT-1 protein [Caenorhabditis briggsae] Mitogen-activatedproteinkinase. MAPK cascade Acute myeloid leukemia
GROS_g01177.t1	unnamed protein product [Oncorhynchus mykiss] regulation of transcription, DNA-dependent Zinc finger C2H2 type domain signature.
GROS_g01224.t1	hydrolase [Wuchereria bancrofti] Diphosphoinositol-polyphosphatediphosphatase. metabolic process Nudix box signature.
GROS_g01234.t1	Protein RGS-2, isoform c [Caenorhabditis elegans] &gt;gi|154147259|emb|CAO82032.1| Protein RGS-2, isoform c [Caenorhabditis elegans] Golgi membrane Axon guidance Regulator of G protein signalling domain
GROS_g01271.t1	larval opioid receptor [Brugia malayi] peptide receptor activity Region of a membrane-bound protein predicted to be outside the membrane, in the cytoplasm.
GROS_g01340.t1	Protein RSKN-2, isoform a [Caenorhabditis elegans] &gt;gi|74963302|sp|Q18846.2|KS6A2_CAEEL RecName: Full=Putative ribosomal protein S6 kinase alpha-2; AltName: Full=Ribosomal protein S6 kinase alpha-5 homolog [Caenorhabditis elegans] &gt;gi|25004915|emb|CAA99814.2| Protein RSKN-2, isoform a [Caenorhabditis elegans] Non-specificserine/threonineproteinkinase. skeletal system development Long-term p…
GROS_g01365.t1	Major facilitator superfamily MFS-1 domain containing protein, partial [Haemonchus contortus] lysosomal membrane Lysosome Region of a membrane-bound protein predicted to be outside the membrane, in the cytoplasm.
GROS_g01367.t1	CBR-ACR-17 protein [Caenorhabditis briggsae] acetylcholine-activated cation-selective channel activity Neuroactive ligand-receptor interaction Region of a membrane-bound protein predicted to be outside the membrane, in the cytoplasm.
GROS_g01384.t1	Protein CBR-RPY-1 [Caenorhabditis briggsae] protein binding
GROS_g01497.t1	U box and Pre-mRNA-splicing factor 19 and WD40 repeat and Peptidase C48 domain containing protein [Haemonchus contortus] Ulp1peptidase. regulation of protein localization RNA transport
GROS_g01535.t1	Protein C25H3.11 [Caenorhabditis elegans] &gt;gi|351050452|emb|CCD65049.1| Protein C25H3.11 [Caenorhabditis elegans] extracellular vesicular exosome N-terminal region of Chorein, a TM vesicle-mediated sorter
GROS_g01601.t1	DHHC zinc finger domain containing protein [Brugia malayi] ProteinS-acyltransferase. Golgi membrane Lysine degradation Region of a membrane-bound protein predicted to be outside the membrane, in the cytoplasm.
GROS_g01633.t1	cuticule collagen [Meloidogyne incognita] Region of a membrane-bound protein predicted to be outside the membrane, in the cytoplasm.
GROS_g01647.t1	Region of a membrane-bound protein predicted to be outside the membrane, in the cytoplasm.
GROS_g01658.t1	C2 calcium-dependent membrane targeting and Copine domain containing protein, partial [Haemonchus contortus] protein serine/threonine kinase activity
GROS_g01681.t1	Region of a membrane-bound protein predicted to be outside the membrane, in the extracellular region.
GROS_g01763.t1	Hypothetical protein BRAFLDRAFT_99981 [Branchiostoma floridae] &gt;gi|229295392|gb|EEN66039.1| Hypothetical protein BRAFLDRAFT_99981 [Branchiostoma floridae] Iodotyrosinedeiodinase. iodide peroxidase activity Region of a membrane-bound protein predicted to be outside the membrane, in the cytoplasm.
GROS_g01778.t1	Hypothetical protein CBG22514, partial [Haemonchus contortus] Region of a membrane-bound protein predicted to be outside the membrane, in the cytoplasm.
GROS_g01790.t1	Protein RGS-7, isoform e [Caenorhabditis elegans] &gt;gi|351050173|emb|CCD64317.1| Protein RGS-7, isoform e [Caenorhabditis elegans] GTPase activator activity Axon guidance Regulator of G protein signalling domain
GROS_g01809.t1	Region of a membrane-bound protein predicted to be outside the membrane, in the extracellular region.
GROS_g01849.t1	Hypothetical protein ASU_10239 [Ascaris suum]
GROS_g01945.t1	putative cytochrome b5 [Necator americanus] Nitratereductase(NADH). lipid particle Nitrogen metabolism Region of a membrane-bound protein predicted to be outside the membrane, in the cytoplasm.
GROS_g01955.t1	Hypothetical protein ASU_09879 [Ascaris suum] Region of a membrane-bound protein predicted to be outside the membrane, in the cytoplasm.
GROS_g01966.t1	Region of a membrane-bound protein predicted to be outside the membrane, in the cytoplasm.
GROS_g02008.t1
GROS_g02032.t1	Copine family protein [Brugia malayi] ubiquitin-protein ligase activity Copine
GROS_g02084.t1	Hypothetical protein Bm1_25695 [Brugia malayi] Region of a membrane-bound protein predicted to be outside the membrane, in the cytoplasm.
GROS_g02095.t1	MutS domain III family protein [Brugia malayi] nuclear chromosome Mismatch repair
GROS_g02103.t1	Hypothetical protein LOAG_01892 [Loa loa] &gt;gi|307767354|gb|EFO26588.1| Hypothetical protein LOAG_01892 [Loa loa] Region of a membrane-bound protein predicted to be outside the membrane, in the cytoplasm.
GROS_g02162.t1	PREDICTED: UPF0364 protein C6orf211 homolog [Oryzias latipes] nucleus Protein of unknown function DUF89
GROS_g02163.t1	CRE-PST-1 protein [Caenorhabditis remanei] &gt;gi|308267392|gb|EFP11345.1| CRE-PST-1 protein [Caenorhabditis remanei] Golgi membrane Region of a membrane-bound protein predicted to be outside the membrane, in the cytoplasm.
GROS_g02230.t1	Hypothetical protein CBG23528 [Caenorhabditis briggsae] mitochondrion Ribosome
GROS_g02257.t1	Hypothetical protein CBG09661 [Caenorhabditis briggsae] regulation of action potential Taste transduction Region of a membrane-bound protein predicted to be outside the membrane, in the cytoplasm.
GROS_g02285.t1
GROS_g02286.t1	EGF-like domain containing protein [Brugia malayi] negative regulation of transcription from RNA polymerase II promoter ECM-receptor interaction Region of a membrane-bound protein predicted to be outside the membrane, in the cytoplasm.
GROS_g02355.t1	Region of a membrane-bound protein predicted to be outside the membrane, in the extracellular region.
GROS_g02364.t1	general transcription factor III polypeptide 5 [Brugia malayi] transcription factor TFIIIC complex RNA polymerase III transcription factor (TF)IIIC subunit
GROS_g02368.t1	methyltransferase-like protein 4 [Ascaris suum] cytosol N-6 Adenine-specific DNA methylases signature.
GROS_g02381.t1	Region of a membrane-bound protein predicted to be outside the membrane, in the extracellular region.
GROS_g02420.t1	Protein pellino-like protein 2, partial [Bos mutus] protein polyubiquitination Region of a membrane-bound protein predicted to be outside the membrane, in the extracellular region.
GROS_g02438.t1	RecName: Full=Probable dihydropyrimidine dehydrogenase [NADP(+)]; Short=DHPDHase; Short=DPD; AltName: Full=Dihydrothymine dehydrogenase; AltName: Full=Dihydrouracil dehydrogenase [Caenorhabditis briggsae] &gt;gi|309359452|emb|CAP33140.2| Protein CBR-DPYD-1 [Caenorhabditis briggsae] Dihydropyrimidinedehydrogenase(NADP(+)). uracil binding beta-Alanine metabolism
GROS_g02441.t1	Chorismate mutase [Heterodera glycines] Region of a membrane-bound protein predicted to be outside the membrane, in the extracellular region.
GROS_g02461.t1	Hypothetical protein Bm1_43530 [Brugia malayi]
GROS_g02503.t1	Protein CBG08513 [Caenorhabditis briggsae] Histone-lysineN-methyltransferase. cellular response to glucose stimulus Zinc finger C2H2 type domain signature.
GROS_g02517.t1	Zinc finger, C2H2 type family protein [Brugia malayi] Histone-lysineN-methyltransferase. negative regulation of transcription from RNA polymerase II promoter Basal cell carcinoma Zinc finger C2H2 type domain signature.
GROS_g02519.t1	Protein D1037.1 [Caenorhabditis elegans] &gt;gi|351060633|emb|CCD68348.1| Protein D1037.1 [Caenorhabditis elegans] microtubule cytoskeleton organization
GROS_g02521.t1	Region of a membrane-bound protein predicted to be outside the membrane, in the cytoplasm.
GROS_g02550.t1	Hypothetical protein ASU_14044 [Ascaris suum] Region of a membrane-bound protein predicted to be outside the membrane, in the cytoplasm.
GROS_g02554.t1	Hypothetical protein NECAME_08926 [Necator americanus]
GROS_g02565.t1	TPR Domain containing protein [Brugia malayi] CarboxypeptidaseA2. negative regulation of transcription from RNA polymerase II promoter Pancreatic secretion Region of a membrane-bound protein predicted to be outside the membrane, in the cytoplasm.
GROS_g02598.t1	Hypothetical protein Y032_0011g1302 [Ancylostoma ceylanicum] Region of a membrane-bound protein predicted to be outside the membrane, in the extracellular region.
GROS_g02669.t1	Calcium binding EGF domain containing protein [Brugia malayi] Matriptase. negative regulation of transcription from RNA polymerase II promoter Ribosome Region of a membrane-bound protein predicted to be outside the membrane, in the cytoplasm.
GROS_g02802.t1	Protein Y73F8A.5 [Caenorhabditis elegans] &gt;gi|6782294|emb|CAB70224.1| Protein Y73F8A.5 [Caenorhabditis elegans] lysosome Region of a membrane-bound protein predicted to be outside the membrane, in the cytoplasm.
GROS_g02804.t1	CBR-UNC-82 protein [Caenorhabditis briggsae] Non-specificserine/threonineproteinkinase. magnesium ion binding
GROS_g02862.t1	ribosomal protein L16 containing protein [Brugia malayi] &gt;gi|671416013|emb|CDP92083.1| Protein Bm5532, isoform b [Brugia malayi] mitochondrion
GROS_g02947.t1	Region of a membrane-bound protein predicted to be outside the membrane, in the cytoplasm.
GROS_g02977.t1	Hypothetical protein CRE_14851 [Caenorhabditis remanei] &gt;gi|308239951|gb|EFO83903.1| Hypothetical protein CRE_14851 [Caenorhabditis remanei] Gamma-glutamyltransferase. regulation of immune system process Arachidonic acid metabolism Region of a membrane-bound protein predicted to be outside the membrane, in the cytoplasm.
GROS_g02989.t1	Protein C23H4.3 [Caenorhabditis elegans] &gt;gi|22265760|emb|CAB01680.2| Protein C23H4.3 [Caenorhabditis elegans] Acetylcholinesterase. regulation of receptor recycling Drug metabolism - other enzymes Region of a membrane-bound protein predicted to be outside the membrane, in the cytoplasm.
GROS_g03016.t1	Hypothetical protein [Brugia malayi] &gt;gi|671414908|emb|CDP92601.1| Protein Bm3634, isoform b [Brugia malayi] macropinocytosis Region of a membrane-bound protein predicted to be outside the membrane, in the cytoplasm.
GROS_g03038.t1	Hypothetical protein CRE_03460 [Caenorhabditis remanei] &gt;gi|308253224|gb|EFO97176.1| Hypothetical protein CRE_03460 [Caenorhabditis remanei] Golgi cis cisterna
GROS_g03062.t1	Hypothetical protein Y032_0016g2918 [Ancylostoma ceylanicum] compound eye morphogenesis Endocytosis
GROS_g03091.t1
GROS_g03117.t1	Pctaire class cell cycle kinase protein 1, isoform b [Brugia malayi] &gt;gi|671412151|emb|CDP94673.1| Protein BM-PCT-1, isoform j [Brugia malayi] Cyclin-dependentkinase. G2/M transition of mitotic cell cycle Alzheimers disease
GROS_g03179.t1	Hypothetical protein Y032_0006g2968 [Ancylostoma ceylanicum]
GROS_g03191.t1	Region of a membrane-bound protein predicted to be outside the membrane, in the cytoplasm.
GROS_g03279.t1	Arginine-tRNA-protein transferase, C terminus containing protein [Brugia malayi] Arginyltransferase. arginyltransferase activity Arginine-tRNA-protein transferase, C terminus
GROS_g03282.t1	neurabin protein 1 [Loa loa] Protein-tyrosine-phosphatase. protein phosphatase type 1 complex Tight junction Region of a membrane-bound protein predicted to be outside the membrane, in the extracellular region.
GROS_g03305.t1	Uncharacterized protein F10E9.4 [Ascaris suum]
GROS_g03404.t1	Lecithin:cholesterol acyltransferase family protein [Brugia malayi] Phosphatidylcholine--sterolO-acyltransferase. lysosome Glycerophospholipid metabolism Region of a membrane-bound protein predicted to be outside the membrane, in the extracellular region.
GROS_g03421.t1	Nuclear anchorage protein 1 [Brugia malayi] actin binding Nuclear envelope localisation domain
GROS_g03466.t1
GROS_g03518.t1	Hypothetical protein Csp3_JD06.003 [Caenorhabditis angaria] Mannosyl-oligosaccharide1,2-alpha-mannosidase. alpha-mannosidase activity Protein processing in endoplasmic reticulum
GROS_g03528.t1	NLI interacting factor-like phosphatase family protein [Brugia malayi] Protein-serine/threoninephosphatase. extracellular vesicular exosome
GROS_g03574.t1	Protein WHT-2 [Caenorhabditis elegans] &gt;gi|15718180|emb|CAB05682.3| Protein WHT-2 [Caenorhabditis elegans] Phosphonate-transportingATPase. transmembrane signaling receptor activity ABC transporters Region of a membrane-bound protein predicted to be outside the membrane, in the cytoplasm.
GROS_g03605.t1	Region of a membrane-bound protein predicted to be outside the membrane, in the cytoplasm.
GROS_g03614.t1	Protein LGC-40 [Caenorhabditis elegans] &gt;gi|373219979|emb|CCD71459.1| Protein LGC-40 [Caenorhabditis elegans] regulation of action potential Neuroactive ligand-receptor interaction Region of a membrane-bound protein predicted to be outside the membrane, in the cytoplasm.
GROS_g03622.t1	alcohol dehydrogenase class 3 [Branchiostoma floridae] Alcoholdehydrogenase. retinoid metabolic process Chloroalkane and chloroalkene degradation
GROS_g03632.t1	Region of a membrane-bound protein predicted to be outside the membrane, in the extracellular region.
GROS_g03646.t1	Protein GES-1 [Caenorhabditis elegans] &gt;gi|416972|sp|Q04457.1|EST1_CAEEL RecName: Full=Gut esterase 1; AltName: Full=Non-specific carboxylesterase; Flags: Precursor [Caenorhabditis elegans] &gt;gi|156314|gb|AAA28057.1| elastase [Caenorhabditis elegans] &gt;gi|351061145|emb|CCD68892.1| Protein GES-1 [Caenorhabditis elegans] Carboxylesterase. response to acid Drug metabolism - other enzymes Regi…
GROS_g03681.t1	Groucho/TLE N-terminal Q-rich domain containing protein [Brugia malayi] &gt;gi|671404197|emb|CDQ02302.1| Protein BM-UNC-37 [Brugia malayi] Non-specificserine/threonineproteinkinase. negative regulation of transcription from RNA polymerase II promoter Notch signaling pathway
GROS_g03798.t1	Region of a membrane-bound protein predicted to be outside the membrane, in the cytoplasm.
GROS_g03814.t1
GROS_g03815.t1	Protein K01B6.3 [Caenorhabditis elegans] &gt;gi|21431877|sp|P34491.2|YMM3_CAEEL RecName: Full=Uncharacterized protein K01B6.3 [Caenorhabditis elegans] &gt;gi|13548360|emb|CAA80130.2| Protein K01B6.3 [Caenorhabditis elegans] Region of a membrane-bound protein predicted to be outside the membrane, in the cytoplasm.
GROS_g03861.t1	Protein CYP-33C2 [Caenorhabditis elegans] &gt;gi|351059846|emb|CCD67427.1| Protein CYP-33C2 [Caenorhabditis elegans] Unspecificmonooxygenase. liver development Caffeine metabolism
GROS_g03913.t1	carboxyl transferase domain-containing protein [Loa loa] Biotincarboxylase. fungal-type vacuole membrane Carbon fixation pathways in prokaryotes
GROS_g03929.t1	Protein C10E2.6 [Caenorhabditis elegans] &gt;gi|373253942|emb|CCD64115.1| Protein MCT-6 [Caenorhabditis elegans] plasma membrane Region of a membrane-bound protein predicted to be outside the membrane, in the cytoplasm.
GROS_g03937.t1	PDZ-domain protein scribble [Brugia malayi] Adenylatecyclase. negative regulation of transcription from RNA polymerase II promoter Meiosis - yeast
GROS_g03957.t1	Putative carbonic anhydrase 5 precursor [Brugia malayi] &gt;gi|671412834|emb|CDP94235.1| Protein BM-CAH-3, isoform b [Brugia malayi] Carbonatedehydratase. morphogenesis of an epithelium Nitrogen metabolism
GROS_g04002.t1	Zinc transporter SLC39A7 [Strongyloides ratti] Protein of unknown function (DUF1679)
GROS_g04004.t1	phosphoglycerate mutase family protein [Ascaris suum] Region of a membrane-bound protein predicted to be outside the membrane, in the extracellular region.
GROS_g04008.t1
GROS_g04047.t1	Zinc finger domain containing protein [Haemonchus contortus] negative regulation of transcription from RNA polymerase II promoter Zinc finger RING-type signature.
GROS_g04059.t1	DEAD/DEAH box helicase family protein [Brugia malayi] Lipoylsynthase. neural tube closure Lipoic acid metabolism
GROS_g04092.t1	Goliath protein [Brugia malayi] mesoderm formation Region of a membrane-bound protein predicted to be outside the membrane, in the cytoplasm.
GROS_g04100.t1	Hypothetical protein LOAG_13260 [Loa loa] &gt;gi|307756018|gb|EFO15252.1| Hypothetical protein LOAG_13260 [Loa loa] Alpha-tubulinN-acetyltransferase. tubulin N-acetyltransferase activity Touch receptor neuron protein Mec-17
GROS_g04105.t1	Hypothetical protein LOAG_13467 [Loa loa] Protein-tyrosine-phosphatase. actin binding Adherens junction FERM domain signature 1.
GROS_g04158.t1	RNase3 domain containing protein [Brugia malayi] RibonucleaseIII. endoribonuclease activity Ribosome biogenesis in eukaryotes Ribonuclease III family signature.
GROS_g04165.t1	Acyltransferase family protein [Brugia malayi] Glycerone-phosphateO-acyltransferase. catalytic activity Glycerophospholipid metabolism Phosphate acyltransferases
GROS_g04197.t1	Protein NPR-31 [Caenorhabditis elegans] &gt;gi|351058459|emb|CCD65915.1| Protein NPR-31 [Caenorhabditis elegans] Region of a membrane-bound protein predicted to be outside the membrane, in the cytoplasm.
GROS_g04293.t1	Hypothetical 60.2 kDa protein T27F2.1 in chromosome V [Brugia malayi] negative regulation of transcription from RNA polymerase II promoter Notch signaling pathway SKIP/SNW domain
GROS_g04303.t1	3&apos;-5&apos; exonuclease family protein [Brugia malayi] RibonucleaseD. 3{prime}-5{prime}-exoribonuclease activity RNA degradation
GROS_g04313.t1	Protein CBG18914 [Caenorhabditis briggsae]
GROS_g04323.t1	Pip kinase protein 2 [Brugia malayi] 1-phosphatidylinositol-5-phosphate4-kinase. receptor signaling protein activity Inositol phosphate metabolism
GROS_g04330.t1	Kelch motif family protein [Brugia malayi] Protein-serine/threoninephosphatase. negative regulation of transcription from RNA polymerase II promoter Plant hormone signal transduction
GROS_g04337.t1	Protein ZK792.7 [Caenorhabditis elegans] &gt;gi|116635878|emb|CAA92632.2| Protein ZK792.7, isoform a [Caenorhabditis elegans] Region of a membrane-bound protein predicted to be outside the membrane, in the cytoplasm.
GROS_g04358.t1
GROS_g04365.t1	Domain of unknown function DUF148
GROS_g04410.t1	Protein CATP-2 [Caenorhabditis elegans] &gt;gi|351020600|emb|CCD62583.1| Protein CATP-2 [Caenorhabditis elegans] Sodium/potassium-exchangingATPase. neurotransmitter uptake Aldosterone-regulated sodium reabsorption Region of a membrane-bound protein predicted to be outside the membrane, in the cytoplasm.
GROS_g04416.t1	Region of a membrane-bound protein predicted to be outside the membrane, in the cytoplasm.
GROS_g04439.t1	piezo-type mechanosensitive ion channel component 1 [Ascaris suum] cation channel activity Region of a membrane-bound protein predicted to be outside the membrane, in the cytoplasm.
GROS_g04450.t1	SH2 domain containing protein [Brugia malayi] protein binding Acute myeloid leukemia
GROS_g04456.t1	Hypothetical protein LOAG_02913 [Loa loa] tRNA(Ser)(uridine(44)-2{prime}-O)-methyltransferase.
GROS_g04466.t1	BED zinc finger
GROS_g04474.t1
GROS_g04484.t1	DNA excision repair protein ERCC-6 [Brugia malayi] DNAhelicase. mitotic cell cycle Nucleotide excision repair
GROS_g04496.t1	Protein CYP-13A8 [Caenorhabditis elegans] &gt;gi|6226832|sp|Q27516.2|C13A8_CAEEL RecName: Full=Putative cytochrome P450 CYP13A8 [Caenorhabditis elegans] &gt;gi|3879667|emb|CAA88611.1| Protein CYP-13A8 [Caenorhabditis elegans] 1,8-cineole2-exo-monooxygenase. monooxygenase activity Aminobenzoate degradation Region of a membrane-bound protein predicted to be outside the membrane, in the cytoplasm.
GROS_g04497.t1	Region of a membrane-bound protein predicted to be outside the membrane, in the extracellular region.
GROS_g04534.t1
GROS_g04564.t1
GROS_g04573.t1	Hypothetical protein CRE_04077 [Caenorhabditis remanei] &gt;gi|308261197|gb|EFP05150.1| Hypothetical protein CRE_04077 [Caenorhabditis remanei] Rab GTPase activator activity
GROS_g04599.t1	Region of a membrane-bound protein predicted to be outside the membrane, in the extracellular region.
GROS_g04658.t1	androgen receptor, partial [Latimeria menadoensis] sequence-specific DNA binding transcription factor activity Maturity onset diabetes of the young Nuclear hormones receptors DNA-binding region signature.
GROS_g04783.t1	GTP-ase activating protein for Arf containing protein [Brugia malayi] cytosol Endocytosis Putative GTP-ase activating proteins for the small GTPase, ARF
GROS_g04798.t1	CBR-VHA-19 protein [Caenorhabditis briggsae] &gt;gi|187022901|emb|CAP37981.1| Protein CBR-VHA-19 [Caenorhabditis briggsae] aging Epithelial cell signaling in Helicobacter pylori infection Region of a membrane-bound protein predicted to be outside the membrane, in the cytoplasm.
GROS_g04817.t1	Skp1 related protein 18-like [Brugia malayi] Region of a membrane-bound protein predicted to be outside the membrane, in the cytoplasm.
GROS_g04885.t1	Cadherin domain containing protein [Brugia malayi] cell morphogenesis involved in differentiation Region of a membrane-bound protein predicted to be outside the membrane, in the extracellular region.
GROS_g04895.t1	Protein GCY-14 [Caenorhabditis elegans] Guanylatecyclase. guanylate cyclase activity Purine metabolism Region of a membrane-bound protein predicted to be outside the membrane, in the extracellular region.
GROS_g04904.t1	Hypothetical protein Bm1_10485 [Brugia malayi] Region of a membrane-bound protein predicted to be outside the membrane, in the cytoplasm.
GROS_g04912.t1	Region of a membrane-bound protein predicted to be outside the membrane, in the extracellular region.
GROS_g04915.t1	phosphoglycerate mutase family protein [Ascaris suum]
GROS_g04952.t1	Protein RPN-2, isoform a [Caenorhabditis elegans] &gt;gi|351050711|emb|CCD65306.1| Protein RPN-2, isoform a [Caenorhabditis elegans] G1/S transition of mitotic cell cycle Proteasome
GROS_g04953.t1	family with sequence similarity 31, member B [Brugia malayi] protein binding Domain found in a variety of signalling proteins, always encircled by uDENN and dDENN
GROS_g04971.t1	Protein K01A6.6, isoform b [Caenorhabditis elegans] &gt;gi|379657060|emb|CCG28127.1| Protein K01A6.6, isoform b [Caenorhabditis elegans] Region of a membrane-bound protein predicted to be outside the membrane, in the cytoplasm.
GROS_g05130.t1
GROS_g05168.t1	Protein Y39A3CL.4, isoform c [Caenorhabditis elegans] &gt;gi|351051187|emb|CCD73775.1| Protein Y39A3CL.4, isoform c [Caenorhabditis elegans] domain in TBC and LysM domain containing proteins
GROS_g05177.t1	Ubiquitin carboxyl-terminal hydrolase family protein [Brugia malayi]
GROS_g05200.t1	Ubiquitin-conjugating enzyme family protein [Brugia malayi] Ubiquitin--proteinligase. spindle pole Ubiquitin mediated proteolysis
GROS_g05267.t1	rabenosyn-5 [Ascaris suum] Rab GTPase binding Endocytosis
GROS_g05268.t1
GROS_g05287.t1	Region of a membrane-bound protein predicted to be outside the membrane, in the cytoplasm.
GROS_g05351.t1	rapamycin-insensitive companion of mtor [Ascaris suum] protein binding Region of a membrane-bound protein predicted to be outside the membrane, in the cytoplasm.
GROS_g05364.t1	CRE-TAG-241 protein [Caenorhabditis remanei] &gt;gi|308268932|gb|EFP12885.1| CRE-TAG-241 protein [Caenorhabditis remanei] spindle pole
GROS_g05388.t1	Hypothetical protein Y032_0015g2813 [Ancylostoma ceylanicum] cytosol Colorectal cancer
GROS_g05433.t1	PHD-finger family protein [Brugia malayi] Histone-lysineN-methyltransferase. protein binding Zinc finger PHD-type signature.
GROS_g05434.t1	Hypothetical protein CBG12638 [Caenorhabditis briggsae] Non-specificserine/threonineproteinkinase. determination of left/right symmetry Cell cycle - yeast
GROS_g05467.t1	DNA damage-binding protein 1 [Xenopus laevis] &gt;gi|82186503|sp|Q6P6Z0.1|DDB1_XENLA RecName: Full=DNA damage-binding protein 1; AltName: Full=Damage-specific DNA-binding protein 1 [Xenopus laevis] &gt;gi|38303806|gb|AAH61946.1| Ddb1 protein [Xenopus laevis] nucleotide-excision repair, DNA damage removal Nucleotide excision repair CPSF A subunit region
GROS_g05554.t1	Piwi domain containing protein [Brugia malayi] protein binding Piwi domain
GROS_g05587.t1	Hypothetical 55.2 kDa Trp-Asp repeats containing protein T10F2.4 inchromosome III [Brugia malayi] &gt;gi|671406407|emb|CDQ00298.1| Protein Bm13690, isoform a [Brugia malayi] Non-specificserine/threonineproteinkinase. ubiquitin ligase complex Spliceosome Trp-Asp (WD) repeats signature.
GROS_g05635.t1	regulator of microtubule dynamics protein 1 [Ascaris suum] mitochondrion Region of a membrane-bound protein predicted to be outside the membrane, in the extracellular region.
GROS_g05669.t1	Protein KQT-1, isoform a [Caenorhabditis elegans] &gt;gi|50429316|gb|AAT77227.1| KQT-1 potassium channel [Caenorhabditis elegans] &gt;gi|351058211|emb|CCD65625.1| Protein KQT-1, isoform a [Caenorhabditis elegans] inward rectifier potassium channel activity Gastric acid secretion Region of a membrane-bound protein predicted to be outside the membrane, in the cytoplasm.
GROS_g05680.t1	putative calcium binding EGF domain protein [Trichinella spiralis] &gt;gi|316976645|gb|EFV59892.1| putative calcium binding EGF domain protein [Trichinella spiralis] negative regulation of transcription from RNA polymerase II promoter Dorso-ventral axis formation Region of a membrane-bound protein predicted to be outside the membrane, in the cytoplasm.
GROS_g05729.t1	CRE-SAX-7 protein [Caenorhabditis remanei] &gt;gi|308249188|gb|EFO93140.1| CRE-SAX-7 protein [Caenorhabditis remanei] Protein-tyrosine-phosphatase. angiogenesis Axon guidance Region of a membrane-bound protein predicted to be outside the membrane, in the cytoplasm.
GROS_g05747.t1	Hypothetical protein [Brugia malayi] &gt;gi|671408870|emb|CDP98203.1| Protein Bm7666, isoform b [Brugia malayi] protein binding Family of unknown function (DUF572)
GROS_g05843.t1	cytochrome b5 [Ascaris suum] Nitratereductase(NADH). aldo-keto reductase (NADP) activity Nitrogen metabolism Region of a membrane-bound protein predicted to be outside the membrane, in the cytoplasm.
GROS_g05935.t1	Protein E01A2.2, isoform a [Caenorhabditis elegans] &gt;gi|20137408|sp|Q966L5.1|SRRT_CAEEL RecName: Full=Serrate RNA effector molecule homolog; AltName: Full=Arsenite-resistance protein 2 homolog [Caenorhabditis elegans] &gt;gi|351060829|emb|CCD68572.1| Protein E01A2.2, isoform a [Caenorhabditis elegans] DNA binding Arsenite-resistance protein 2
GROS_g05985.t1	GJ22401 [Drosophila virilis] &gt;gi|194145686|gb|EDW62082.1| GJ22401 [Drosophila virilis] 1-phosphatidylinositol-4-phosphate5-kinase. protein binding Endocytosis Region of a membrane-bound protein predicted to be outside the membrane, in the extracellular region.
GROS_g06000.t1	ABC transporter substrate-binding protein [Rhizobium leguminosarum] &gt;gi|393184153|gb|EJC84190.1| ABC-type Fe3+ transport system, periplasmic component [Rhizobium leguminosarum bv. trifolii WSM2297] Region of a membrane-bound protein predicted to be outside the membrane, in the extracellular region.
GROS_g06002.t1	Poly(A) polymerase and Nucleotidyltransferase domain containing protein [Haemonchus contortus] Polynucleotideadenylyltransferase. polynucleotide adenylyltransferase activity mRNA surveillance pathway
GROS_g06045.t1	Protein GLNA-2 [Caenorhabditis elegans] &gt;gi|20141425|sp|Q19013.2|GLS2_CAEEL RecName: Full=Putative glutaminase 2; Short=GLS; AltName: Full=L-glutamine amidohydrolase [Caenorhabditis elegans] &gt;gi|15718115|emb|CAA88938.2| Protein GLNA-2 [Caenorhabditis elegans] Glutaminase. suckling behavior Alanine, aspartate and glutamate metabolism
GROS_g06101.t1	CBR-MML-1 protein [Caenorhabditis briggsae] protein binding
GROS_g06103.t1	Hypothetical protein ASU_00751 [Ascaris suum]
GROS_g06132.t1	spliced leader protein [Ascaris suum]
GROS_g06141.t1	Putative arsenical pump-driving ATPase [Brugia malayi] &gt;gi|263404601|sp|A8Q3T2.1|ASNA_BRUMA RecName: Full=ATPase ASNA1 homolog; AltName: Full=Arsenical pump-driving ATPase homolog; AltName: Full=Arsenite-stimulated ATPase [Brugia malayi] Arsenite-transportingATPase. pheromone-dependent signal transduction involved in conjugation with cellular fusion
GROS_g06214.t1	ATPase, AAA family protein [Brugia malayi] reproduction DNA replication Replication factor RFC1 C terminal domain
GROS_g06247.t1	Protein C05D11.7, isoform a [Caenorhabditis elegans] &gt;gi|21431940|sp|Q11186.2|YPD7_CAEEL RecName: Full=Uncharacterized protein C05D11.7 [Caenorhabditis elegans] &gt;gi|351047514|emb|CCD63196.1| Protein ATGL-1, isoform a [Caenorhabditis elegans] Triacylglycerollipase. phospholipase A2 activity Glycerolipid metabolism Region of a membrane-bound protein predicted to be outside the membrane, in th…
GROS_g06252.t1	TolA protein [Brugia malayi] &gt;gi|671405448|emb|CDQ01090.1| Protein BM-SUT-1 [Brugia malayi]
GROS_g06269.t1	Region of a membrane-bound protein predicted to be outside the membrane, in the cytoplasm.
GROS_g06278.t1	protein polybromo-1 [Ascaris suum]
GROS_g06301.t1	jmjC domain containing protein [Brugia malayi]
GROS_g06325.t1
GROS_g06347.t1	Protein UNC-130 [Caenorhabditis elegans] &gt;gi|3875031|emb|CAA88935.1| Protein UNC-130 [Caenorhabditis elegans] negative regulation of transcription from RNA polymerase II promoter Fork head domain signature 1.
GROS_g06379.t1	Hypothetical protein SRAE_X000091800 [Strongyloides ratti]
GROS_g06404.t1	Hypothetical protein CBG20766 [Caenorhabditis briggsae] Neprilysin. response to hypoxia Alzheimers disease Region of a membrane-bound protein predicted to be outside the membrane, in the cytoplasm.
GROS_g06419.t1	Cadherin domain containing protein [Brugia malayi] cell morphogenesis involved in differentiation Region of a membrane-bound protein predicted to be outside the membrane, in the cytoplasm.
GROS_g06454.t1	Protein ACS-17 [Caenorhabditis elegans] &gt;gi|351059910|emb|CCD67503.1| Protein ACS-17 [Caenorhabditis elegans] Long-chain-fatty-acid--CoAligase. fungal-type vacuole membrane Adipocytokine signaling pathway Region of a membrane-bound protein predicted to be outside the membrane, in the cytoplasm.
GROS_g06456.t1
GROS_g06478.t1	Hypothetical protein CBG12481 [Caenorhabditis briggsae] blood vessel development Region of a membrane-bound protein predicted to be outside the membrane, in the cytoplasm.
GROS_g06480.t1	piwi domain-containing protein [Loa loa] P granule Piwi domain
GROS_g06501.t1	phosphatidylethanolamine-binding protein [Loa loa] &gt;gi|307761006|gb|EFO20240.1| phosphatidylethanolamine-binding protein [Loa loa]
GROS_g06506.t1	WW domain containing protein [Brugia malayi] double-stranded RNA binding
GROS_g06512.t1	Probable ATP-dependent RNA helicase A [Brugia malayi] RNAhelicase. nuclear mRNA splicing, via spliceosome RNA degradation DEAH-box subfamily ATP-dependent helicases signature.
GROS_g06534.t1
GROS_g06641.t1	CBN-UGT-62 protein [Caenorhabditis brenneri] Glucuronosyltransferase. magnesium ion binding Ascorbate and aldarate metabolism Region of a membrane-bound protein predicted to be outside the membrane, in the cytoplasm.
GROS_g06668.t1	Hypothetical protein X975_02723, partial [Stegodyphus mimosarum]
GROS_g06727.t1	Hypothetical protein CBG23685 [Caenorhabditis briggsae] Non-specificserine/threonineproteinkinase. regulation of heart rate Neurotrophin signaling pathway Region of a membrane-bound protein predicted to be outside the membrane, in the cytoplasm.
GROS_g06736.t1	D-3-phosphoglycerate dehydrogenase [Strongyloides ratti]
GROS_g06737.t1	Region of a membrane-bound protein predicted to be outside the membrane, in the cytoplasm.
GROS_g06759.t1	Region of a membrane-bound protein predicted to be outside the membrane, in the extracellular region.
GROS_g06783.t1	Zinc transporter SLC39A7 [Strongyloides ratti] Protein of unknown function (DUF1679)
GROS_g06786.t1	Bromodomain containing protein [Brugia malayi] Non-specificserine/threonineproteinkinase. regulation of protein phosphorylation Cell cycle - yeast Region of a membrane-bound protein predicted to be outside the membrane, in the extracellular region.
GROS_g06844.t1
GROS_g06918.t1	CBN-EAT-4 protein [Caenorhabditis brenneri] neurotransmitter uptake Region of a membrane-bound protein predicted to be outside the membrane, in the cytoplasm.
GROS_g06931.t1	myosin-8 [Ascaris suum]
GROS_g06989.t1	Protein SAMS-3, isoform a [Caenorhabditis elegans] &gt;gi|1708998|sp|P50305.1|METK3_CAEEL RecName: Full=Probable S-adenosylmethionine synthase 3; Short=AdoMet synthase 3; AltName: Full=Methionine adenosyltransferase 3; Short=MAT 3 [Caenorhabditis elegans] &gt;gi|351049669|emb|CCD63366.1| Protein SAMS-3, isoform a [Caenorhabditis elegans] Methionineadenosyltransferase. sulfur amino acid metabolic …
GROS_g07045.t1	CBR-EGL-8 protein [Caenorhabditis briggsae] PhosphoinositidephospholipaseC. G2/M transition of mitotic cell cycle Calcium signaling pathway
GROS_g07062.t1	NADPH-dependent diflavin oxidoreductase [Cerapachys biroi] Aquacobalaminreductase(NADPH). cytosol Sulfur metabolism
GROS_g07292.t1	DEAD/DEAH box helicase family protein [Brugia malayi] RNAhelicase. maturation of SSU-rRNA from tricistronic rRNA transcript (SSU-rRNA, 5.8S rRNA, LSU-rRNA)
GROS_g07316.t1	Receptor family ligand binding region containing protein [Brugia malayi] Guanylatecyclase. guanylate cyclase activity Purine metabolism Region of a membrane-bound protein predicted to be outside the membrane, in the cytoplasm.
GROS_g07449.t1	UDP-glucose:Glycoprotein Glucosyltransferase containing protein [Brugia malayi] UDP-glucose:glycoprotein glucosyltransferase activity Protein processing in endoplasmic reticulum Region of a membrane-bound protein predicted to be outside the membrane, in the cytoplasm.
GROS_g07461.t1	Zinc knuckle family protein [Brugia malayi] RNA splicing, via transesterification reactions Spliceosome Pre-mRNA splicing Prp18-interacting factor
GROS_g07498.t1	FHA domain protein, partial [Necator americanus]
GROS_g07510.t1	Hypothetical protein CBG07084 [Caenorhabditis briggsae] kidney development Pancreatic secretion Region of a membrane-bound protein predicted to be outside the membrane, in the cytoplasm.
GROS_g07530.t1	Hypothetical protein Y032_0001g390 [Ancylostoma ceylanicum] protein binding Endocytosis
GROS_g07559.t1	Region of a membrane-bound protein predicted to be outside the membrane, in the extracellular region.
GROS_g07578.t1	Region of a membrane-bound protein predicted to be outside the membrane, in the extracellular region.
GROS_g07617.t1	CRE-UNC-22 protein [Caenorhabditis remanei] &gt;gi|308264540|gb|EFP08493.1| CRE-UNC-22 protein [Caenorhabditis remanei] Non-specificserine/threonineproteinkinase. condensed nuclear chromosome Calcium signaling pathway
GROS_g07676.t1	Hypothetical protein [Brugia malayi] kidney development Eukaryotic Mediator 12 subunit domain
GROS_g07764.t1	Protein GGR-2, isoform a [Caenorhabditis elegans] &gt;gi|351049758|emb|CCD63812.1| Protein GGR-2, isoform a [Caenorhabditis elegans] regulation of action potential Neuroactive ligand-receptor interaction Region of a membrane-bound protein predicted to be outside the membrane, in the cytoplasm.
GROS_g07810.t1
GROS_g07846.t1	Protein GNRR-6 [Caenorhabditis elegans] &gt;gi|3875836|emb|CAA90604.1| Protein GNRR-6 [Caenorhabditis elegans] G-protein coupled receptor signaling pathway Region of a membrane-bound protein predicted to be outside the membrane, in the cytoplasm.
GROS_g07878.t1	Hypothetical protein CBG03955 [Caenorhabditis briggsae] &gt;gi|187036152|emb|CAP24758.1| Protein CBG03955 [Caenorhabditis briggsae] Acidphosphatase. positive regulation of endothelial cell proliferation Osteoclast differentiation
GROS_g07893.t1	Anaphase-promoting complex subunit 11 RING-H2 finger
GROS_g07916.t1	SWIM zinc finger family protein [Brugia malayi] extracellular space
GROS_g07925.t1	mitochondrial RNA polymerase, partial [Tigriopus californicus] DNA-directedRNApolymerase. mitochondrial genome maintenance Region of a membrane-bound protein predicted to be outside the membrane, in the cytoplasm.
GROS_g07966.t1	Hypothetical protein LOAG_04289 [Loa loa] DNAhelicase. nucleotide binding Wnt signaling pathway SNF2 family N-terminal domain
GROS_g07968.t1	Pectate lyase 1 [Globodera tabacum] Pentose and glucuronate interconversions
GROS_g07971.t1	PREDICTED: uncharacterized protein LOC100907797 [Metaseiulus occidentalis] NAD(+)ADP-ribosyltransferase. protein polyubiquitination Neurotrophin signaling pathway
GROS_g07972.t1	PREDICTED: uncharacterized protein LOC100877061 [Megachile rotundata]
GROS_g07996.t1	Hypothetical protein CBG14695 [Caenorhabditis briggsae]
GROS_g08005.t1	Alcohol dehydrogenase transcription factor Myb/SANT-like
GROS_g08007.t1	26S proteasome non-ATPase regulatory subunit 7 [Brugia malayi] Ubiquitinylhydrolase1. mitotic spindle elongation Proteasome Maintenance of mitochondrial structure and function
GROS_g08019.t1	Myosin tail family protein [Brugia malayi] Non-specificserine/threonineproteinkinase. microfilament motor activity Tight junction Myosin head (motor domain)
GROS_g08182.t1	zgc:100814 protein [Brugia malayi] macropinocytosis Region of a membrane-bound protein predicted to be outside the membrane, in the cytoplasm.
GROS_g08236.t1	CBR-RBC-1 protein [Caenorhabditis briggsae] extracellular space Region of a membrane-bound protein predicted to be outside the membrane, in the cytoplasm.
GROS_g08307.t1	lamp family protein lmp-1 [Ascaris suum] lysosomal membrane Lysosome Region of a membrane-bound protein predicted to be outside the membrane, in the cytoplasm.
GROS_g08392.t1	Hypothetical protein LOAG_00977 [Loa loa] &gt;gi|307768265|gb|EFO27499.1| Hypothetical protein LOAG_00977 [Loa loa] Polynucleotideadenylyltransferase. polynucleotide adenylyltransferase activity mRNA surveillance pathway Region of a membrane-bound protein predicted to be outside the membrane, in the cytoplasm.
GROS_g08461.t1	apc-related protein 1 [Ascaris suum] cytoplasm Region of a membrane-bound protein predicted to be outside the membrane, in the extracellular region.
GROS_g08498.t1	Hypothetical RING finger protein R06F6.2 in chromosome II, putative [Brugia malayi] HOPS complex
GROS_g08513.t1	Hypothetical protein Y032_0049g1745 [Ancylostoma ceylanicum] Region of a membrane-bound protein predicted to be outside the membrane, in the cytoplasm.
GROS_g08547.t1	Hypothetical protein CAEBREN_07082 [Caenorhabditis brenneri] GTPase activity Endocytosis
GROS_g08592.t1	Hypothetical protein LOAG_16930 [Loa loa] sequence-specific DNA binding RNA polymerase II transcription factor activity MAPK signaling pathway - yeast TEA/ATTS domain family
GROS_g08838.t1	LSM domain
GROS_g08843.t1
GROS_g08871.t1	Region of a membrane-bound protein predicted to be outside the membrane, in the extracellular region.
GROS_g08880.t1	Region of a membrane-bound protein predicted to be outside the membrane, in the extracellular region.
GROS_g08912.t1	Hypothetical protein CAEBREN_28137 [Caenorhabditis brenneri] Chitinsynthase. hyphal tip Amino sugar and nucleotide sugar metabolism Region of a membrane-bound protein predicted to be outside the membrane, in the cytoplasm.
GROS_g08930.t1	Hypothetical protein SRAE_X000091800 [Strongyloides ratti]
GROS_g08956.t1	PLP synthase [Heterodera glycines] Vitamin B6 metabolism PdxS/SNZ family signature.
GROS_g09011.t1	Region of a membrane-bound protein predicted to be outside the membrane, in the cytoplasm.
GROS_g09066.t1	Protein ZTF-2 [Caenorhabditis elegans] &gt;gi|3875855|emb|CAA95789.1| Protein ZTF-2 [Caenorhabditis elegans]
GROS_g09112.t1	PREDICTED: tartrate-resistant acid phosphatase type 5 isoform X3 [Stegastes partitus] Acidphosphatase. acid phosphatase activity Osteoclast differentiation
GROS_g09199.t1	Regulator of nonsense transcripts 1 homolog [Brugia malayi] DNAhelicase. tRNA binding mRNA surveillance pathway
GROS_g09241.t1	Region of a membrane-bound protein predicted to be outside the membrane, in the extracellular region.
GROS_g09371.t1	MATH domain containing protein [Brugia malayi] Ubiquitinylhydrolase1. ubiquitin thiolesterase activity
GROS_g09408.t1	CBR-ADT-1 protein [Caenorhabditis briggsae] ProcollagenN-endopeptidase. extracellular matrix Axon guidance Region of a membrane-bound protein predicted to be outside the membrane, in the extracellular region.
GROS_g09411.t1	CG14616-PC [Brugia malayi] Inositol-hexakisphosphatekinase. inositol-1,3,4,5,6-pentakisphosphate kinase activity Histidine phosphatase superfamily (branch 2)
GROS_g09414.t1	Region of a membrane-bound protein predicted to be outside the membrane, in the cytoplasm.
GROS_g09436.t1	Region of a membrane-bound protein predicted to be outside the membrane, in the cytoplasm.
GROS_g09466.t1	Conserved Hypothetical protein [Brugia malayi]
GROS_g09540.t1
GROS_g09592.t1	Region of a membrane-bound protein predicted to be outside the membrane, in the extracellular region.
GROS_g09622.t1	Hypothetical 35.6 kDa protein ZK1073.1 in chromosome X, putative [Brugia malayi] &gt;gi|402593743|gb|EJW87670.1| Hypothetical protein WUBG_01417 [Wuchereria bancrofti] cytoplasm
GROS_g09643.t1
GROS_g09740.t1	CBR-ROM-5 protein [Caenorhabditis briggsae] &gt;gi|187027603|emb|CAP33374.1| Protein CBR-ROM-5 [Caenorhabditis briggsae] Rhomboidprotease. mitochondrion Region of a membrane-bound protein predicted to be outside the membrane, in the cytoplasm.
GROS_g09847.t1	signal peptide peptidase family protein [Brugia malayi] &gt;gi|671413458|emb|CDP93750.1| Protein BM-IMP-1, isoform h [Brugia malayi] lysosomal membrane Region of a membrane-bound protein predicted to be outside the membrane, in the cytoplasm.
GROS_g09885.t1	Hypothetical protein NECAME_09046 [Necator americanus]
GROS_g09970.t1	cytochrome P450, family 3, subfamily A, polypeptide 5 [Pan troglodytes] &gt;gi|397489486|ref|XP_003815757.1| PREDICTED: cytochrome P450 3A5 isoform X1 [Pan paniscus] &gt;gi|145411507|gb|ABP68412.1| cytochrome P450 3A5 [Pan troglodytes] Unspecificmonooxygenase. monooxygenase activity Aminobenzoate degradation
GROS_g10000.t1	Protein PYR-1 [Caenorhabditis elegans] &gt;gi|161352981|emb|CAA91059.2| Protein PYR-1 [Caenorhabditis elegans] Aspartatecarbamoyltransferase. urea cycle Alanine, aspartate and glutamate metabolism
GROS_g10006.t1	Region of a membrane-bound protein predicted to be outside the membrane, in the extracellular region.
GROS_g10017.t1	Protein Bm7351, isoform a [Brugia malayi] RNA polymerase II regulatory region sequence-specific DNA binding 'Homeobox' domain signature.
GROS_g10176.t1	Rnp [Brugia malayi] &gt;gi|671407800|emb|CDP98826.1| Protein BM-RNP-6, isoform a [Brugia malayi] alternative nuclear mRNA splicing, via spliceosome Spliceosome half-pint: poly-U binding splicing factor, half-pint family
GROS_g10204.t1	Region of a membrane-bound protein predicted to be outside the membrane, in the extracellular region.
GROS_g10220.t1	CBR-PGP-4 protein [Caenorhabditis briggsae] Xenobiotic-transportingATPase. G2/M transition of mitotic cell cycle ABC transporters Region of a membrane-bound protein predicted to be outside the membrane, in the cytoplasm.
GROS_g10297.t1
GROS_g10400.t1	Hypothetical protein Bm1_25540 [Brugia malayi] condensed chromosome kinetochore
GROS_g10410.t1	Exocyst complex component 7 [Strongyloides ratti] exocytosis Insulin signaling pathway Region of a membrane-bound protein predicted to be outside the membrane, in the cytoplasm.
GROS_g10512.t1	Phosphatase regulatory subunit family protein [Brugia malayi] &gt;gi|671419335|emb|CDP90647.1| Protein Bm4656, isoform c [Brugia malayi] glycogen metabolic process Insulin signaling pathway Putative phosphatase regulatory subunit
GROS_g10572.t1	dolichol monophosphate mannose synthase [Caenorhabditis briggsae] Dolichyl-phosphatebeta-D-mannosyltransferase. dolichyl-phosphate-mannose-protein mannosyltransferase activity N-Glycan biosynthesis
GROS_g10740.t1	Lipase family protein [Brugia malayi] &gt;gi|671411010|emb|CDP96445.1| Protein Bm7437, isoform b [Brugia malayi] Feruloylesterase. polysaccharide catabolic process
GROS_g10811.t1	CBR-ECH-2 protein [Caenorhabditis briggsae] &gt;gi|187034403|emb|CAP26220.1| Protein CBR-ECH-2 [Caenorhabditis briggsae] Enoyl-CoAhydratase. mitochondrion Aminobenzoate degradation
GROS_g10872.t1	Hypothetical protein [Acidovorax avenae] Region of a membrane-bound protein predicted to be outside the membrane, in the cytoplasm.
GROS_g10892.t1	Region of a membrane-bound protein predicted to be outside the membrane, in the extracellular region.
GROS_g10893.t1
GROS_g10905.t1	CRE-HOE-1 protein [Caenorhabditis remanei] &gt;gi|308249163|gb|EFO93115.1| CRE-HOE-1 protein [Caenorhabditis remanei] RibonucleaseZ. regulation of cell growth RNA transport
GROS_g11003.t1	GDP-fucose protein O-fucosyltransferase 1 precursor [Brugia malayi] Peptide-O-fucosyltransferase. angiogenesis Other types of O-glycan biosynthesis Region of a membrane-bound protein predicted to be outside the membrane, in the extracellular region.
GROS_g11029.t1	Region of a membrane-bound protein predicted to be outside the membrane, in the cytoplasm.
GROS_g11034.t1
GROS_g11055.t1	Protein F01G10.10 [Caenorhabditis elegans] &gt;gi|112982576|emb|CAB02898.3| Protein F01G10.10 [Caenorhabditis elegans]
GROS_g11063.t1	Hypothetical protein Bm1_47175 [Brugia malayi] Region of a membrane-bound protein predicted to be outside the membrane, in the cytoplasm.
GROS_g11200.t1	beta-1,4-endoglucanase-4 [Heterodera glycines] Cellulase
GROS_g11235.t1	Protein UNC-80, isoform a [Caenorhabditis elegans] &gt;gi|157888577|emb|CAB04172.3| Protein UNC-80, isoform a [Caenorhabditis elegans] cation channel activity Region of a membrane-bound protein predicted to be outside the membrane, in the cytoplasm.
GROS_g11440.t1	Region of a membrane-bound protein predicted to be outside the membrane, in the extracellular region.
GROS_g11483.t1	Ankyrin repeat and BTB/POZ domain-containing protein 2 [Zootermopsis nevadensis] protein binding Region of a membrane-bound protein predicted to be outside the membrane, in the cytoplasm.
GROS_g11518.t1	Protein NPR-20 [Caenorhabditis elegans] &gt;gi|339730630|emb|CAA90404.4| Protein NPR-20 [Caenorhabditis elegans] integral to plasma membrane Neuroactive ligand-receptor interaction Region of a membrane-bound protein predicted to be outside the membrane, in the cytoplasm.
GROS_g11546.t1	Rab6-interacting protein, putative [Pediculus humanus corporis] &gt;gi|212506987|gb|EEB11033.1| Rab6-interacting protein, putative [Pediculus humanus corporis] protein binding
GROS_g11565.t1	Protein C52D10.1 [Caenorhabditis elegans] &gt;gi|126468445|emb|CAM36322.1| Protein C52D10.1 [Caenorhabditis elegans] protein binding Domain of unknown function (DUF4139)
GROS_g11704.t1	Protein K07C11.4 [Caenorhabditis elegans] &gt;gi|351058144|emb|CCD64759.1| Protein K07C11.4 [Caenorhabditis elegans] Carboxylesterase. peroxisome Drug metabolism - other enzymes
GROS_g11750.t1	Cyclin C [Brugia malayi] &gt;gi|671415702|emb|CDQ03465.1| Protein BM-CIC-1, isoform b [Brugia malayi] RNA polymerase II transcription cofactor activity Basal transcription factors Region of a membrane-bound protein predicted to be outside the membrane, in the cytoplasm.
GROS_g11752.t1	Protein E04A4.5 [Caenorhabditis elegans] &gt;gi|12230131|sp|O44477.1|TIM17_CAEEL RecName: Full=Probable mitochondrial import inner membrane translocase subunit Tim17 [Caenorhabditis elegans] &gt;gi|351060958|emb|CCD68707.1| Protein E04A4.5 [Caenorhabditis elegans] mitochondrial inner membrane presequence translocase complex Region of a membrane-bound protein predicted to be outside the membrane, …
GROS_g11754.t1	Protein C35D10.6 [Caenorhabditis elegans] &gt;gi|351058952|emb|CCD66777.1| Protein C35D10.6 [Caenorhabditis elegans] Prostaglandin-Fsynthase. alditol:NADP+ 1-oxidoreductase activity Caprolactam degradation
GROS_g11762.t1	Protein PRO-3 [Caenorhabditis elegans] &gt;gi|147732673|sp|Q9NEU2.4|SDA1_CAEEL RecName: Full=Protein SDA1 homolog; AltName: Full=Proximal proliferation in germline protein 3 [Caenorhabditis elegans] &gt;gi|118764501|emb|CAD31812.3| Protein PRO-3 [Caenorhabditis elegans] &gt;gi|156106252|gb|ABU49431.1| PRO-3 [Caenorhabditis elegans] nucleolus
GROS_g11994.t1	Protein F49E12.7 [Caenorhabditis elegans] &gt;gi|3877353|emb|CAA91386.1| Protein F49E12.7 [Caenorhabditis elegans] Region of a membrane-bound protein predicted to be outside the membrane, in the cytoplasm.
GROS_g12001.t1
GROS_g12138.t1
GROS_g12241.t1	Protein ADOR-1, isoform a [Caenorhabditis elegans] &gt;gi|90185927|emb|CAJ85775.1| Protein ADOR-1, isoform a [Caenorhabditis elegans] G-protein coupled adenosine receptor activity Calcium signaling pathway Region of a membrane-bound protein predicted to be outside the membrane, in the cytoplasm.
GROS_g12283.t1	Hypothetical protein ASU_07802 [Ascaris suum] Region of a membrane-bound protein predicted to be outside the membrane, in the cytoplasm.
GROS_g12326.t1	Protein NCX-1, isoform a [Caenorhabditis elegans] &gt;gi|2826759|emb|CAA62913.1| sodium-calcium exchanger [Caenorhabditis elegans] &gt;gi|6425243|emb|CAB60477.1| Protein NCX-1, isoform a [Caenorhabditis elegans] response to hypoxia Calcium signaling pathway Region of a membrane-bound protein predicted to be outside the membrane, in the cytoplasm.
GROS_g12355.t1	Probable molybdopterin binding domain containing protein [Brugia malayi] &gt;gi|671410686|emb|CDP96120.1| Protein Bm5625, isoform b [Brugia malayi] Molybdopterinmolybdotransferase. MAPK cascade Molybdenum cofactor biosynthesis proteins signature 2.
GROS_g12361.t1
GROS_g12365.t1	Hypothetical protein ASU_01837 [Ascaris suum] Region of a membrane-bound protein predicted to be outside the membrane, in the cytoplasm.
GROS_g12374.t1	Protein UNC-10, isoform a [Caenorhabditis elegans] &gt;gi|41017531|sp|Q22366.2|RIM_CAEEL RecName: Full=Rab-3-interacting molecule unc-10; Short=Rim; AltName: Full=Uncoordinated protein 10 [Caenorhabditis elegans] &gt;gi|13925301|gb|AAK49331.1|AF257062_1 Rab3-interacting molecule UNC-10 [Caenorhabditis elegans] &gt;gi|373219948|emb|CCD71364.1| Protein UNC-10, isoform a [Caenorhabditis elegans] cal…
GROS_g12418.t1	Hypothetical protein WUBG_12888, partial [Wuchereria bancrofti] Region of a membrane-bound protein predicted to be outside the membrane, in the extracellular region.
GROS_g12448.t1	MMS19 nucleotide excision repair protein homolog [Strongyloides ratti] cytoplasm Region of a membrane-bound protein predicted to be outside the membrane, in the cytoplasm.
GROS_g12533.t1	RE24065p [Brugia malayi] structural molecule activity Region of a membrane-bound protein predicted to be outside the membrane, in the extracellular region.
GROS_g12619.t1	PT repeat family protein [Haemonchus contortus]
GROS_g12650.t1	Region of a membrane-bound protein predicted to be outside the membrane, in the extracellular region.
GROS_g12678.t1	CBR-CHA-1 protein [Caenorhabditis briggsae] CholineO-acetyltransferase. antral ovarian follicle growth Glycerophospholipid metabolism Choline/Carnitine o-acyltransferase
GROS_g12698.t1	Hypothetical protein, variant [Loa loa]
GROS_g12800.t1	Hypothetical protein Bm1_21125 [Brugia malayi] Nup107-160 complex RNA transport Nup85 Nucleoporin
GROS_g12824.t1	AT08590p [Brugia malayi] structural constituent of cytoskeleton Pathways in cancer Uncharacterized conserved protein H4 (DUF2046)
GROS_g12988.t1	Protein UBR-1 [Caenorhabditis elegans] &gt;gi|306526247|sp|P91133.2|UBR1_CAEEL RecName: Full=E3 ubiquitin-protein ligase ubr-1; AltName: Full=N-recognin-1; AltName: Full=Ubiquitin-protein ligase E3-alpha [Caenorhabditis elegans] &gt;gi|373254114|emb|CCD66417.1| Protein UBR-1 [Caenorhabditis elegans] ubiquitin ligase complex
GROS_g13042.t1	Protein NPR-16, isoform b [Caenorhabditis elegans] &gt;gi|351050178|emb|CCD64322.1| Protein NPR-16, isoform b [Caenorhabditis elegans] somatostatin receptor activity Neuroactive ligand-receptor interaction Region of a membrane-bound protein predicted to be outside the membrane, in the cytoplasm.
GROS_g13121.t1	Putative gland protein G19B10 [Heterodera glycines]
GROS_g13161.t1	Ets-domain containing protein [Brugia malayi] DNA binding erythroblast transformation specific domain
GROS_g13240.t1	Region of a membrane-bound protein predicted to be outside the membrane, in the extracellular region.
GROS_g13270.t1
GROS_g13408.t1
GROS_g13411.t1	Tyrosine-protein kinase abl-1 [Brugia malayi] Non-specificprotein-tyrosinekinase. DNA damage checkpoint Adherens junction
GROS_g13464.t1
GROS_g13468.t1
GROS_g13479.t1	ATP-binding cassette, sub-family F, member 2 [Brugia malayi] &gt;gi|671414105|emb|CDP93189.1| Protein BM-ABCF-2, isoform a [Brugia malayi] Phosphonate-transportingATPase. ribosomal small subunit export from nucleus
GROS_g13520.t1	Calcium binding EGF domain containing protein [Brugia malayi] ProcollagenC-endopeptidase. in utero embryonic development Vitamin digestion and absorption
GROS_g13534.t1
GROS_g13694.t1	Hypothetical tyrosinase-like protein F21C3.2 in chromosome I, putative [Brugia malayi] &gt;gi|671404086|emb|CDQ02191.1| Protein Bm3483, isoform d [Brugia malayi] Tyrosinase. copper ion binding
GROS_g13722.t1	Protein CDH-8, isoform e [Caenorhabditis elegans]
GROS_g13821.t1
GROS_g13853.t1	Hypothetical protein LOAG_10199 [Loa loa] protein binding
GROS_g13881.t1
GROS_g13977.t1
GROS_g14157.t1	RBP-1 [Globodera pallida] microtubule cytoskeleton organization
GROS_g14180.t1	RBP-1 [Globodera mexicana] protein binding
GROS_g14183.t1
GROS_g14206.t1	putative Prion-like-(q/n-rich)-domain-bearing protein protein 51 [Angiostrongylus cantonensis] protein binding Basal transcription factors
